# Supplementary material for: Expansion of sweet taste receptor genes in grass carp (Ctenopharyngodon idellus) coincided with vegetarian adaptation
Source: BMC Evol Biol. 2020 Feb 11;20:25. doi: 10.1186/s12862-020-1590-1 (PMC7014666; doi:10.1186/s12862-020-1590-1)
Supplement: Supplementary file 3 — Additional file 3: Table S2. Amino acid sequence alignments of genes for phylogenetic analysis. Amino acid sequence alignments of those three genes of different species. [file 12862_2020_1590_MOESM3_ESM.xls]

## Sheet: Sequence Data
Table S2. Amino acid sequence alignments of genes for phylogenetic analysis
Gene name	Species	Accession no.	Length (aa)	Sequence
mouse-T1R2	Mus musculus	NP_114079	843	-	-	-	-	-	-	-	-	-	-	-	-	-	-	-	M	G	P	Q	A	R	T	L	H	L	L	F	L	L	L	H	A	L	P	K	P	V	M	L	V	G	N	S	D	F	H
rat-T1R2	Rattus norvegicus	NP_001258195	843	-	-	-	-	-	-	-	-	-	-	-	-	-	-	-	M	G	P	Q	A	R	T	L	C	L	L	S	L	L	L	H	V	L	P	K	P	G	K	L	V	E	N	S	D	F	H
human-T1R2	Homo sapiens	NP_689418	839	-	-	-	-	-	-	-	-	-	-	-	-	-	-	-	M	G	P	R	A	K	T	I	C	S	L	F	F	L	L	W	V	L	A	E	P	-	-	-	A	E	N	S	D	F	Y
chimpanzee-T1R2	Pan paniscus	XP_003814485	839	-	-	-	-	-	-	-	-	-	-	-	-	-	-	-	M	G	P	R	A	K	T	I	C	S	L	F	F	L	L	W	V	L	A	E	P	-	-	-	A	E	N	S	D	F	Y
dog-T1R2	Canis lupus familiaris	NP_001026989	836	-	-	-	-	-	-	-	-	-	-	-	-	-	-	-	M	G	P	R	A	K	A	V	C	S	L	F	I	L	L	Q	V	L	A	E	P	-	-	-	A	E	N	S	D	F	Y
cattle-T1R2	Bos taurus	NP_001193458	837	-	-	-	-	-	-	-	-	-	-	-	-	-	-	-	M	G	P	Q	G	R	A	A	C	S	L	L	F	L	L	Q	A	L	A	E	P	-	-	-	A	E	N	S	E	F	F
pig-T1R2	Sus scrofa	NP_001254823	835	-	-	-	-	-	-	-	-	-	-	-	-	-	-	-	M	G	P	Q	G	G	V	I	C	S	L	L	F	L	L	R	A	L	A	E	-	-	-	-	-	-	N	S	E	F	Y
alligator-T1R2	Alligator mississippiensis	XP_014457146	836	-	-	-	-	-	-	-	-	-	-	-	-	-	-	-	-	-	M	R	E	A	R	L	C	F	R	A	L	L	I	A	T	S	L	Q	T	-	-	-	L	T	A	S	D	F	H
coelacanth-T1R2a	Latimeria chalumnae	XP_005986178	860	M	P	Y	V	A	F	F	S	L	C	C	F	I	R	L	M	G	T	T	L	P	H	V	P	T	K	F	Q	L	P	G	D	Y	V	L	G	G	-	L	V	T	V	H	A	N	S
coelacanth-T1R2b	Latimeria chalumnae	XP_005986179	794	-	-	-	-	-	-	-	-	-	-	-	-	-	-	-	-	-	-	-	-	-	-	-	-	-	-	-	-	-	-	-	-	-	-	-	-	-	-	-	-	-	-	-	-	-	-
stickleback-T1R2a	Gasterosteus aculeatus	ENSGACP00000008644	845	-	-	-	-	-	-	-	-	-	-	-	-	-	-	-	-	-	-	I	T	I	Y	T	L	Y	I	T	I	Y	I	L	L	F	A	S	A	Q	C	T	V	Q	G	S	E	F	H
stickleback-T1R2d	Gasterosteus aculeatus	ENSGACP00000008627	822	-	-	-	-	-	-	-	-	-	-	-	-	-	-	-	-	-	-	-	T	F	F	L	S	L	L	L	L	E	S	F	L	H	A	S	A	Q	C	T	V	Q	G	S	E	F	H
stickleback-T1R2c	Gasterosteus aculeatus	ENSGACP00000008632	817	-	-	-	-	-	-	-	-	-	-	-	-	-	-	-	-	-	-	-	R	F	F	L	S	L	L	L	L	E	S	F	L	H	E	S	A	Q	C	T	V	Q	G	S	E	F	H
stickleback-T1R2b	Gasterosteus aculeatus	ENSGACP00000008637	822	-	-	-	-	-	-	-	-	-	-	-	-	-	F	T	S	T	M	K	T	F	F	L	S	L	L	L	L	E	S	F	L	H	E	S	A	Q	C	T	V	Q	A	S	E	F	H
stickleback-T1R2h	Gasterosteus aculeatus	ENSGACP00000008960	815	-	-	-	-	-	-	-	-	-	-	-	-	-	-	-	I	L	L	H	L	V	F	L	R	C	A	P	I	S	C	F	T	S	E	S	A	Q	C	T	V	Q	G	S	E	F	H
stickleback-T1R2e	Gasterosteus aculeatus	ENSGACP00000008616	815	-	-	-	-	-	-	-	-	-	-	-	-	-	-	-	-	-	-	-	M	R	F	N	F	I	F	R	I	G	L	L	N	D	E	S	A	Q	C	T	V	Q	A	S	E	F	H
stickleback-T1R2f	Gasterosteus aculeatus	ENSGACP00000008608	819	-	-	-	-	-	-	-	-	-	-	-	-	-	-	-	-	T	M	K	H	F	L	A	S	L	S	L	L	G	A	F	L	H	S	L	A	Q	R	A	V	P	A	S	E	F	L
stickleback-T1R2g	Gasterosteus aculeatus	ENSGACP00000008601	825	-	-	-	-	-	-	-	-	-	-	-	-	-	-	-	-	-	M	E	H	F	L	A	L	L	S	L	L	G	A	F	L	H	D	S	I	Q	C	T	A	P	A	S	E	F	Q
tilapia-T1R2c	Oreochromis niloticus	XP_003444832	820	-	-	-	-	-	-	-	-	-	-	-	-	-	-	-	-	-	M	R	H	F	L	T	S	L	Y	L	L	G	T	F	L	H	T	L	T	K	C	T	M	S	A	T	D	F	H
medaka-T1R2c	Oryzias latipes	BAE78484	818	-	-	-	-	-	-	-	-	-	-	-	-	-	-	-	-	-	-	-	M	F	H	K	E	F	F	V	L	L	C	F	L	H	A	E	T	E	S	I	A	N	-	S	E	F	N
tilapia-T1R2a	Oreochromis niloticus	XP_019204868	821	-	-	-	-	-	-	-	-	-	-	-	-	-	-	-	-	-	M	T	H	I	V	A	Y	L	C	V	L	G	S	F	L	N	G	F	D	Q	C	T	V	P	E	S	E	F	Q
tilapia-T1R2b	Oreochromis niloticus	XP_003444919	820	-	-	-	-	-	-	-	-	-	-	-	-	-	-	-	-	-	M	K	H	I	L	A	Y	L	C	A	L	G	S	F	L	H	G	F	D	Q	C	T	V	P	D	S	E	F	Q
medaka-T1R2a	Oryzias latipes	BAE78482	819	-	-	-	-	-	-	-	-	-	-	-	-	-	-	-	-	-	M	K	V	F	L	T	L	L	Y	L	F	E	G	F	L	Q	A	A	T	Q	S	T	V	Q	T	S	E	F	H
medaka-T1R2b	Oryzias latipes	BAE78483	812	-	-	-	-	-	-	-	-	-	-	-	-	-	-	-	-	-	M	K	P	F	L	A	S	L	C	L	L	G	L	F	L	T	Q	C	R	-	-	-	-	-	-	S	E	F	N
fugu-T1R2a	Takifugu rubripes	BAE78487	824	-	-	-	-	-	-	-	-	-	-	-	-	M	A	A	V	T	M	G	P	F	L	V	C	V	G	L	L	A	S	V	V	H	A	A	A	H	C	H	L	P	A	S	E	F	V
fugu-T1R2b	Takifugu rubripes	BAE78488	816	-	-	-	-	-	-	-	-	-	-	-	-	-	-	-	-	-	M	G	C	S	L	A	C	L	C	L	L	G	C	V	L	Y	P	L	A	Q	C	T	V	P	A	S	E	F	R
cavefish-T1R2a	Astyanax mexicanus	ENSAMXP00000014790	829	-	-	-	-	-	-	-	-	-	-	-	-	-	-	-	-	-	M	L	H	C	V	L	L	G	F	L	L	S	C	V	G	Y	F	V	P	E	H	N	C	E	A	S	E	F	T
cavefish-T1R2b	Astyanax mexicanus	ENSAMXP00000014814	827	-	-	-	-	-	-	-	-	-	-	-	-	-	-	-	-	-	-	-	M	Q	W	L	A	F	F	L	L	L	L	N	V	A	N	W	F	K	T	S	F	L	A	S	E	F	N
zebrafish-T1R2.2	Danio rerio	NP_001077325	823	-	-	-	-	-	-	-	-	-	-	-	-	-	-	-	-	-	-	-	M	L	P	C	Y	S	F	L	L	A	F	I	N	-	-	-	-	V	V	S	C	L	E	S	E	F	S
gcT1R2B	Ctenopharyngodon idellus	KU976431	833	-	-	-	-	-	-	-	-	-	-	-	-	-	-	-	-	-	M	L	L	S	S	I	Y	S	F	L	L	A	F	I	N	C	F	S	F	K	V	S	C	L	E	S	E	F	S
zebrafish-T1R2.1	Danio rerio	NP_001034920	825	-	-	-	-	-	-	-	-	-	-	-	-	-	-	-	-	-	M	L	L	D	S	N	Y	I	F	L	L	G	F	I	N	S	L	F	F	N	F	C	S	L	A	S	D	F	S
gcT1R2A	Ctenopharyngodon idellus	KU976430	831	-	-	-	-	-	-	-	-	-	-	-	-	-	-	-	-	-	M	F	H	S	S	I	Y	V	F	L	L	G	F	S	N	C	F	F	F	K	V	S	W	A	T	S	E	F	S
gcT1R2D	Ctenopharyngodon idellus	KU976433	829	-	-	-	-	-	-	-	-	-	-	-	-	-	-	-	-	-	M	C	L	S	S	I	Y	I	F	L	V	C	F	T	-	-	I	F	F	K	A	S	C	S	K	H	E	F	S
gcT1R2E	Ctenopharyngodon idellus	KU976434	830	-	-	-	-	-	-	-	-	-	-	-	-	-	-	-	-	-	-	M	L	L	S	I	Y	I	F	L	V	G	F	T	N	C	F	F	F	K	V	S	F	S	K	S	E	F	S
gcT1R2C	Ctenopharyngodon idellus	KU976432	831	-	-	-	-	-	-	-	-	-	-	-	-	-	-	-	-	-	M	C	L	S	S	I	Y	I	F	L	V	G	F	T	N	C	F	F	F	K	V	S	C	S	K	H	E	F	S
gcT1R2F	Ctenopharyngodon idellus	KU976435	831	-	-	-	-	-	-	-	-	-	-	-	-	-	-	-	-	-	M	C	L	S	S	I	Y	I	F	L	V	G	F	T	N	C	F	F	F	K	V	S	C	S	K	S	E	F	S
spotted gar-T1R2a	Lepisosteus oculatus	XP_015192565	759	-	-	-	-	-	-	-	-	-	-	-	-	-	-	-	-	-	-	-	-	-	-	-	-	-	-	-	-	-	-	-	-	-	-	-	-	-	-	-	-	-	-	-	-	-	-
spotted gar-T1R2b	Lepisosteus oculatus	XP_015192572	834	-	-	-	-	-	-	-	-	-	-	-	-	-	-	-	-	M	Q	G	S	D	F	F	F	V	L	L	G	L	Y	F	L	R	I	N	S	T	L	C	C	E	D	S	D	F	K
tilapia-T1R1	Oreochromis niloticus	XP_019204866	816	-	-	-	-	-	-	-	-	-	-	-	-	-	-	-	-	-	-	-	-	-	-	-	-	-	-	-	-	-	-	-	-	-	-	-	-	-	-	-	-	-	-	-	-	M	Y
medaka-T1R1	Oryzias latipes	BAE78481	845	-	-	-	-	-	-	-	-	-	-	-	-	-	-	-	M	F	Q	Y	M	F	F	F	L	R	W	L	I	L	H	L	A	A	G	E	L	D	Y	I	S	Q	G	K	G	M	Q
fugu-T1R1	Takifugu rubripes	BAE78486	845	-	-	-	-	-	-	-	-	-	-	M	Q	L	Q	M	K	M	L	V	A	V	L	S	A	T	P	L	M	L	Q	L	V	T	G	E	L	D	Y	S	T	H	G	Q	G	M	Q
gcT1R1	Ctenopharyngodon idellus	KU976428	822	-	-	-	-	-	-	-	-	-	-	-	-	-	-	-	-	-	-	-	-	-	-	-	-	-	-	M	L	V	W	C	V	F	L	S	L	L	S	F	S	D	S	G	G	L	H
zebrafish-T1R1	Danio rerio	NP_001034614	821	-	-	-	-	-	-	-	-	-	-	-	-	-	-	-	-	-	-	-	-	-	-	-	M	G	T	M	L	S	N	F	V	F	L	C	L	L	R	F	S	D	S	T	G	L	H
spotted gar-T1R1	Lepisosteus oculatus	XP_006642104	852	-	-	-	-	-	-	M	A	V	C	G	R	V	V	P	L	Q	A	F	G	L	V	T	W	A	A	V	L	Q	C	W	D	L	A	A	A	G	Q	F	G	P	L	S	Q	F	Q
coelacanth-T1R1	Latimeria chalumnae	XP_014342829	856	M	R	F	N	L	P	Q	A	N	E	Q	T	L	I	P	N	L	C	C	D	C	E	V	Q	L	F	A	P	S	C	L	V	L	D	L	P	G	L	K	C	S	F	L	D	F	S
alligator-T1R1	Alligator mississippiensis	XP_006262139	842	-	-	-	-	-	-	-	-	-	-	-	-	-	-	-	-	-	-	-	-	M	G	A	A	L	L	L	L	L	L	L	V	V	P	R	C	R	A	P	Y	C	P	A	R	F	T
rat-T1R1	Rattus norvegicus	NP_445757	840	-	-	-	-	-	-	-	-	-	-	-	-	M	L	F	W	A	A	H	L	L	L	S	L	Q	L	-	-	V	Y	C	W	A	F	S	C	Q	R	T	E	S	S	P	G	F	S
mouse-T1R1	Mus musculus	NP_114073	842	-	-	-	-	-	-	-	-	-	-	-	-	M	L	F	W	A	A	H	L	L	L	S	L	Q	L	A	V	A	Y	C	W	A	F	S	C	Q	R	T	E	S	S	P	G	F	S
chimpanzee-T1R1	Pan paniscus	XP_003822192	841	-	-	-	-	-	-	-	-	-	-	-	-	-	M	L	L	C	K	A	R	L	V	G	L	Q	L	L	I	S	C	C	W	A	F	A	C	H	S	T	E	S	S	P	D	F	T
human-T1R1	Homo sapiens	AAI36517	841	-	-	-	-	-	-	-	-	-	-	-	-	-	M	L	L	C	T	A	R	L	V	G	L	Q	L	L	I	S	C	C	W	A	F	A	C	H	S	T	E	S	S	P	D	F	T
dog-T1R1	Canis lupus familiaris	XP_005620526	841	-	-	-	-	-	-	-	-	-	-	-	-	-	M	S	L	L	A	A	H	L	V	S	L	Q	L	S	L	S	C	C	W	A	L	S	C	H	N	T	E	S	S	P	D	F	S
cattle-T1R1	Bos taurus	XP_002694212	841	-	-	-	-	-	-	-	-	-	-	-	-	-	M	S	L	W	G	V	R	L	V	G	L	Q	L	S	L	S	C	C	W	A	F	S	C	H	N	T	P	S	S	P	D	F	S
pig-T1R1	Sus scrofa	XP_013844202	844	-	-	-	-	-	-	-	-	-	-	-	-	-	M	L	L	W	E	A	C	L	L	G	L	Q	L	S	L	S	C	C	W	A	L	G	C	Q	G	P	E	S	S	P	D	F	S
shark-T1R4	Callorhinchus milii	SINCAMG00000007628	834	-	-	-	-	-	-	-	-	-	-	-	-	R	C	L	Q	A	S	E	V	M	W	L	L	L	A	V	V	L	C	L	V	A	Q	A	A	N	T	S	N	I	A	A	A	F	S
shark-T1R6	Callorhinchus milii	SINCAMG00000009929	829	-	-	-	-	-	-	-	-	-	-	-	-	-	-	-	-	-	-	-	I	L	P	L	K	S	H	V	V	L	C	V	A	H	S	G	E	W	D	S	S	S	-	T	D	F	E
shark-T1R5	Callorhinchus milii	SINCAMG00000009827	821	-	-	-	-	-	-	-	-	-	-	-	-	-	-	A	M	Q	C	V	V	L	M	A	L	S	F	A	A	Q	G	W	A	V	G	E	G	W	S	S	T	L	G	G	E	G	R
shark-T1R7	Callorhinchus milii	SINCAMG00000007614	837	-	-	-	-	-	-	-	-	-	-	-	-	-	-	-	-	-	-	-	-	M	L	A	S	L	V	L	V	G	H	N	G	A	E	P	Q	G	S	D	R	R	V	G	E	Y	L
fugu-T1R3	Takifugu rubripes	BAE78489	853	-	-	-	-	-	-	-	-	-	-	-	M	A	V	S	P	T	L	L	V	L	F	W	V	F	K	M	T	-	-	S	A	T	P	A	W	F	Q	N	I	S	T	S	L	F	N
medaka-T1R3	Oryzias latipes	BAE78485	853	-	-	-	-	-	-	-	-	-	-	-	M	A	L	C	F	L	L	L	A	V	C	W	L	L	R	P	G	-	-	C	S	S	P	N	W	F	N	N	I	S	T	D	L	F	S
spotted gar-T1R3	Lepisosteus oculatus	XP_006642093	854	-	-	-	-	-	-	-	-	-	-	-	M	E	V	M	L	R	M	L	F	L	P	S	V	L	W	T	S	P	T	A	D	P	L	H	W	L	K	N	I	S	T	D	L	F	R
zebrafish-T1R3	Danio rerio	NP_001034717	850	-	-	-	-	-	-	M	L	L	L	R	M	K	N	K	W	T	F	L	V	L	C	G	I	L	G	S	G	-	L	G	D	N	P	S	W	F	N	N	I	T	T	N	F	F	K
gcT1R3	Ctenopharyngodon idellus	KU976429	845	-	-	-	-	-	-	-	-	-	-	-	M	A	K	E	W	T	L	L	L	L	C	G	I	L	G	S	G	-	L	S	E	N	P	S	W	F	E	N	I	S	T	N	L	F	K
coelacanth-T1R3	Latimeria chalumnae	XP_014351367	820	-	-	M	E	L	S	R	D	S	L	V	K	L	S	M	L	R	M	M	V	S	L	S	A	M	A	C	G	S	L	Q	V	E	A	K	E	C	D	K	F	S	P	L	I	Y	T
alligator-T1R3	Alligator mississippiensis	XP_006277857	837	-	-	-	-	-	-	-	-	-	-	-	-	-	-	-	-	-	-	-	M	A	S	I	L	L	L	L	L	S	S	G	S	V	A	A	R	E	L	T	C	M	S	A	Q	F	K
mouse-T1R3	Mus musculus	NP_114078	858	-	-	-	-	-	-	-	-	-	-	-	-	-	-	-	-	M	P	A	L	A	I	M	G	L	S	L	A	A	F	L	E	L	G	M	G	A	S	L	C	L	S	Q	Q	F	K
rat-T1R3	Rattus norvegicus	NP_570831	858	-	-	-	-	-	-	-	-	-	-	-	-	-	-	-	-	M	P	G	L	A	I	L	G	L	S	L	A	A	F	L	E	L	G	M	G	S	S	L	C	L	S	Q	Q	F	K
chimpanzee-T1R3	Pan paniscus	XP_003809536	852	-	-	-	-	-	-	-	-	-	-	-	-	-	-	-	-	M	L	G	P	A	V	L	G	L	S	L	W	A	L	L	H	P	G	T	G	A	P	L	C	L	S	Q	Q	L	R
human-T1R3	Homo sapiens	NP_689414	852	-	-	-	-	-	-	-	-	-	-	-	-	-	-	-	-	M	L	G	P	A	V	L	G	L	S	L	W	A	L	L	H	P	G	T	G	A	P	L	C	L	S	Q	Q	L	R
dog-T1R3	Canis lupus familiaris	NP_001026991	845	-	-	-	-	-	-	-	-	-	-	-	-	-	-	-	-	-	-	M	A	G	L	M	L	L	S	L	M	A	L	L	G	L	G	A	G	A	P	L	C	L	S	R	Q	L	R
pig-T1R3	Sus scrofa	NP_001106759	855	-	-	-	-	-	-	-	-	-	-	-	-	-	-	-	-	-	-	M	P	G	L	T	L	L	G	L	T	A	L	L	G	L	G	A	G	A	P	L	C	L	S	R	Q	L	S
zebrafish-V2R3	Danio rerio	NP_001018157	818	-	-	-	-	-	-	-	-	-	-	-	-	-	-	-	-	-	-	-	-	-	-	-	-	-	-	-	-	-	-	-	-	-	-	-	-	-	-	-	-	-	-	-	-	-	-
zebrafish-V2R2	Danio rerio	AAI51858	855	-	-	-	-	-	-	-	-	-	-	-	M	C	I	T	L	N	I	C	L	H	L	S	F	I	F	I	S	V	N	S	D	S	C	Q	I	Q	G	H	F	K	L	N	R	M	Y
zebrafish-V2R1	Danio rerio	XP_009292045	929	-	-	-	-	-	-	-	-	-	-	-	-	-	-	-	-	-	-	-	-	-	-	-	-	-	-	-	-	-	-	-	-	-	-	-	-	-	-	-	-	-	-	-	-	-	-
mouse-T1R2				D	Y	G	R	E	N	S	H	L	L	S	Q	R	L	T	N	T	G	D	I	C	I	A	F	Q	E	V	L	P	V	P	E	P	N	Q	A	V	R	P	E	E	Q	D	Q	L	D
rat-T1R2				D	Y	G	R	E	N	S	H	L	L	S	Q	R	L	T	K	T	S	D	I	C	I	A	F	Q	E	V	L	P	I	P	E	S	S	Q	V	M	R	S	E	E	Q	R	Q	L	D
human-T1R2				T	Y	G	R	D	N	G	Q	L	L	G	E	R	V	A	R	R	-	D	I	C	I	A	F	Q	E	T	L	P	T	L	Q	P	N	Q	N	M	T	S	E	E	R	Q	R	L	V
chimpanzee-T1R2				T	Y	G	R	D	N	G	Q	L	L	G	E	R	L	A	R	R	-	D	I	C	I	A	F	Q	E	T	L	P	A	L	Q	P	N	Q	N	M	T	S	E	E	R	Q	R	L	V
dog-T1R2				D	Y	G	R	Y	N	S	Q	L	L	N	D	R	L	A	T	G	-	D	I	C	I	A	F	Q	E	T	L	P	M	P	Q	P	D	Q	V	V	T	E	W	E	R	Q	R	L	E
cattle-T1R2				D	Y	G	R	E	N	S	H	L	L	S	Q	R	L	A	H	G	-	D	I	C	I	A	F	Q	E	T	L	P	T	P	Q	P	N	Q	T	M	T	P	Q	D	Q	E	R	L	E
pig-T1R2				D	Y	G	R	D	N	S	R	L	L	S	Q	R	L	A	H	H	-	D	I	C	I	A	F	Q	E	T	L	P	M	T	Q	P	N	R	N	M	T	Q	L	E	R	E	H	L	E
alligator-T1R2				E	Y	G	Q	E	N	L	K	L	L	-	Q	F	W	A	T	G	-	-	V	C	I	A	F	Q	E	S	I	P	V	P	R	E	S	K	K	L	S	L	E	Q	Q	A	K	V	Q
coelacanth-T1R2a				D	Y	G	I	Q	A	A	E	S	L	A	D	A	I	S	K	E	-	E	I	C	I	A	Y	S	E	V	I	P	L	V	Q	E	E	S	K	P	T	N	S	L	K	A	K	L	A
coelacanth-T1R2b				E	Y	G	N	E	G	I	Q	S	L	Y	E	A	A	T	T	Q	-	G	I	C	V	A	Y	Q	R	A	M	P	L	Q	G	E	Q	P	A	A	S	-	-	-	K	R	I	M	T
stickleback-T1R2a				D	Y	G	N	D	G	R	E	L	F	I	K	K	I	D	G	T	-	E	I	C	L	G	Y	T	K	G	L	D	Q	H	T	-	-	-	-	-	-	-	-	-	-	-	N	Y	S
stickleback-T1R2d				D	Y	G	N	D	G	R	E	L	F	I	E	K	I	D	G	T	-	E	M	C	L	G	Y	T	K	G	L	D	Q	H	T	-	-	-	-	-	-	-	-	-	-	-	N	Y	S
stickleback-T1R2c				D	Y	G	N	D	G	R	E	L	F	I	K	K	I	D	G	T	-	E	I	C	L	G	Y	T	K	G	L	D	Q	H	T	-	-	-	-	-	-	-	-	-	-	-	N	Y	S
stickleback-T1R2b				D	Y	G	N	D	G	R	E	L	F	I	K	K	I	D	G	T	-	E	I	C	L	A	Y	T	K	G	L	D	Q	H	T	-	-	-	-	-	-	-	-	-	-	-	N	Y	S
stickleback-T1R2h				D	Y	G	N	D	G	R	E	L	F	I	K	K	I	D	G	T	-	E	I	C	L	G	Y	T	K	G	L	D	Q	H	T	-	-	-	-	-	-	-	-	-	-	-	N	Y	S
stickleback-T1R2e				N	Y	G	N	D	G	R	E	L	F	I	K	K	I	D	G	T	-	E	I	C	L	A	Y	T	K	G	L	D	Q	H	T	-	-	-	-	-	-	-	-	-	-	-	N	Y	S
stickleback-T1R2f				S	F	G	E	D	G	W	D	M	F	I	R	R	I	K	D	T	-	E	I	C	L	A	Y	T	K	R	L	N	D	K	T	-	-	-	-	-	-	-	-	-	-	-	D	N	Y
stickleback-T1R2g				E	Y	G	I	D	G	V	E	L	F	I	K	K	I	K	D	T	-	E	I	C	L	A	Y	T	K	S	L	N	D	N	T	-	-	-	-	-	-	-	-	-	-	-	N	Y	A
tilapia-T1R2c				D	Y	G	R	D	G	L	D	L	F	I	K	K	I	D	G	T	-	D	I	C	L	A	Y	T	K	A	L	N	D	N	T	-	-	-	-	-	-	-	-	-	-	-	N	Y	S
medaka-T1R2c				D	Y	G	R	D	G	Y	D	L	F	V	K	M	I	R	N	T	-	E	I	C	L	G	Y	S	K	G	L	N	T	D	T	-	-	-	-	-	-	-	-	-	-	-	D	Y	P
tilapia-T1R2a				S	Y	G	I	D	G	L	Q	L	F	L	K	K	I	K	D	T	-	D	I	C	L	A	Y	N	K	A	L	D	H	Y	S	-	-	-	-	-	-	-	-	-	-	-	D	Y	K
tilapia-T1R2b				S	Y	G	I	D	G	L	Q	L	F	L	K	K	I	K	D	T	-	D	I	C	L	A	Y	N	K	A	L	D	H	Y	S	-	-	-	-	-	-	-	-	-	-	-	D	Y	K
medaka-T1R2a				D	F	G	K	D	G	L	E	Q	F	K	N	K	I	E	D	S	-	E	I	C	L	A	F	Y	K	A	I	N	I	Y	T	-	-	-	-	-	-	-	-	-	-	-	D	Y	P
medaka-T1R2b				A	Y	A	N	D	G	L	E	L	F	M	R	K	I	K	T	T	-	E	I	C	L	A	Y	T	K	S	V	N	Q	N	T	-	-	-	-	-	-	-	-	-	-	-	D	Y	S
fugu-T1R2a				D	F	G	I	D	G	R	D	L	F	I	Q	G	I	K	D	T	-	E	V	C	L	A	Y	T	Q	N	L	N	M	L	T	-	-	-	-	-	-	-	-	-	-	-	D	F	T
fugu-T1R2b				D	Y	G	T	D	G	L	K	L	F	I	E	K	I	K	D	T	-	E	I	C	L	A	Y	T	H	S	L	D	S	S	-	-	-	-	-	-	-	-	-	-	-	-	H	Y	L
cavefish-T1R2a				E	Y	S	Q	D	G	L	D	L	F	R	K	T	I	Q	D	T	-	S	I	C	L	A	S	V	H	E	L	N	T	K	S	-	-	-	-	-	-	-	-	-	-	-	N	F	E
cavefish-T1R2b				D	Y	S	R	D	G	L	N	L	F	Y	Q	S	L	R	Q	N	-	G	I	C	M	A	Y	Q	E	M	L	H	L	T	S	-	-	-	-	-	-	-	-	-	-	-	D	Y	Q
zebrafish-T1R2.2				D	Y	S	E	D	G	L	R	L	F	N	T	F	I	S	N	S	-	G	I	C	L	A	Y	Q	E	A	L	S	Q	K	T	-	-	-	-	-	-	-	-	-	-	-	N	Y	S
gcT1R2B				D	Y	S	E	D	G	L	R	L	F	S	K	Y	I	Q	N	T	-	G	I	C	L	A	Y	Q	E	A	L	S	Q	R	A	-	-	-	-	-	-	-	-	-	-	-	N	Y	T
zebrafish-T1R2.1				A	Y	S	T	D	G	L	N	L	F	N	T	Y	I	N	N	T	-	G	I	C	V	A	Y	Q	E	R	L	N	L	D	A	-	-	-	-	-	-	-	-	-	-	-	N	Y	S
gcT1R2A				N	Y	S	S	D	G	L	K	L	F	N	K	Y	I	N	N	T	-	G	I	C	L	A	Y	Q	E	G	L	S	L	N	A	-	-	-	-	-	-	-	-	-	-	-	N	Y	S
gcT1R2D				D	Y	S	S	D	G	L	K	L	F	N	E	Y	I	S	N	T	-	G	I	C	L	A	Y	Q	E	S	L	S	L	N	A	-	-	-	-	-	-	-	-	-	-	-	N	Y	S
gcT1R2E				D	Y	S	S	D	G	L	K	L	F	N	K	Y	I	S	N	T	-	G	I	C	L	A	Y	Q	E	R	L	S	L	N	T	-	-	-	-	-	-	-	-	-	-	-	N	Y	S
gcT1R2C				D	Y	S	S	D	A	L	K	L	F	N	E	Y	T	S	N	T	-	G	I	C	L	A	Y	Q	E	S	L	S	L	N	A	-	-	-	-	-	-	-	-	-	-	-	N	Y	S
gcT1R2F				D	Y	S	S	D	A	L	K	L	F	N	E	Y	I	S	N	T	-	S	I	C	L	A	Y	Q	E	S	I	S	L	N	T	-	-	-	-	-	-	-	-	-	-	-	N	Y	N
spotted gar-T1R2a				D	Y	S	N	D	A	L	R	E	F	D	K	E	A	R	L	V	-	G	I	C	V	P	Y	Q	T	T	L	P	Q	D	T	S	-	-	-	-	-	-	-	-	-	-	K	I	G
spotted gar-T1R2b				D	Y	S	R	D	A	L	Q	F	F	S	E	E	I	P	S	A	-	N	I	C	L	A	Y	Q	G	T	V	T	R	T	A	P	-	-	-	-	-	-	-	-	-	-	E	I	D
tilapia-T1R1				D	Y	G	L	Q	G	M	K	S	L	S	Q	E	A	S	S	Y	-	G	I	C	I	A	Y	Q	G	V	I	P	S	A	T	D	E	-	-	-	-	-	-	T	V	Q	I	M	R
medaka-T1R1				D	Y	G	L	Q	G	M	Q	S	L	S	Q	Q	A	P	K	H	-	G	I	C	I	A	Y	Q	G	I	I	P	A	A	S	D	E	-	-	-	-	-	-	K	V	Q	T	M	R
fugu-T1R1				S	Y	G	L	E	G	M	Q	S	L	S	Q	Q	A	P	E	F	-	N	I	C	I	A	Y	Q	G	V	I	P	G	Y	T	Q	D	-	-	-	-	-	-	T	V	Q	V	M	R
gcT1R1				S	Y	G	I	Q	G	M	Q	G	L	S	Q	Q	A	S	L	H	-	N	L	C	I	A	Y	Q	A	V	I	P	A	V	T	D	K	-	-	-	-	-	-	T	K	Q	Y	M	Q
zebrafish-T1R1				S	Y	G	I	Q	G	M	Q	S	L	S	E	Q	A	P	L	N	-	N	I	C	I	A	Y	Q	A	Q	I	P	A	V	T	D	S	-	-	-	-	-	-	T	K	K	Y	M	Q
spotted gar-T1R1				D	Y	G	Q	Q	G	V	Q	S	L	S	E	L	A	S	E	Y	-	G	I	C	I	A	Y	K	G	I	I	Q	T	Y	T	D	S	-	-	-	-	-	-	R	R	E	E	M	L
coelacanth-T1R1				D	Y	G	Q	Q	G	L	Q	N	L	R	Y	R	A	S	K	N	-	G	I	C	I	A	Y	Q	G	V	I	P	A	S	-	-	-	-	-	-	-	-	-	-	A	Q	Q	M	R
alligator-T1R1				D	Y	G	R	K	G	I	Q	T	L	Y	K	A	M	T	K	H	-	D	I	C	V	A	Y	R	G	L	I	P	A	N	K	N	A	-	-	-	-	-	-	S	S	T	E	L	K
rat-T1R1				D	Y	G	Q	L	G	V	Q	A	L	E	E	L	A	V	P	R	-	G	I	C	V	A	F	K	D	I	V	P	F	S	A	R	V	-	-	-	-	-	-	G	D	P	R	M	Q
mouse-T1R1				D	Y	G	Q	L	G	V	Q	A	L	E	E	L	A	T	P	R	-	G	I	C	V	A	F	K	D	V	V	P	L	S	A	Q	A	-	-	-	-	-	-	G	D	P	R	M	Q
chimpanzee-T1R1				D	Y	G	Q	L	G	V	Q	A	L	E	N	Q	A	T	G	Q	-	G	I	C	I	A	F	K	D	I	M	P	F	S	A	Q	V	-	-	-	-	-	-	G	D	E	R	M	Q
human-T1R1				D	Y	G	Q	L	G	V	Q	A	L	E	N	Q	A	T	G	Q	-	G	I	C	I	A	F	K	D	I	M	P	F	S	A	Q	V	-	-	-	-	-	-	G	D	E	R	M	Q
dog-T1R1				D	Y	G	Q	L	G	V	Q	A	L	E	E	Q	A	T	Q	Q	-	G	I	C	I	A	F	K	D	I	I	P	F	S	A	Q	P	-	-	-	-	-	-	G	N	E	R	M	Q
cattle-T1R1				D	Y	G	E	V	G	I	Q	E	L	E	Y	Q	V	T	R	Q	-	G	I	C	I	A	F	R	D	I	V	P	F	S	A	R	P	-	-	-	-	-	-	G	D	E	R	M	Q
pig-T1R1				D	Y	G	Q	L	G	V	Q	A	L	E	D	Q	A	R	R	Q	-	G	I	C	I	A	F	K	D	I	V	P	F	S	A	Q	P	-	-	-	-	-	-	G	D	Q	R	M	Q
shark-T1R4				E	Y	G	R	Q	G	I	N	K	V	V	E	L	V	T	G	A	-	G	T	C	V	A	Y	Q	A	I	I	P	S	-	-	-	-	-	-	-	-	-	-	S	R	P	E	L	V
shark-T1R6				Q	Y	G	Q	Y	G	K	H	E	V	T	T	L	A	S	E	R	-	N	I	C	M	A	Y	Q	G	I	I	K	A	K	E	G	T	-	-	-	-	-	-	L	K	E	A	I	I
shark-T1R5				Q	Y	G	V	N	G	K	L	K	V	I	A	G	A	L	A	N	-	G	I	C	V	A	F	Q	G	T	I	P	E	H	G	L	D	-	-	-	-	-	-	S	E	R	E	I	A
shark-T1R7				D	Y	G	R	Q	G	I	E	L	F	S	V	Q	A	S	K	R	-	K	I	C	V	A	Y	E	D	L	I	P	L	H	L	T	G	V	Q	-	-	-	-	F	K	A	K	L	V
fugu-T1R3				E	Y	G	Q	R	G	V	Q	D	F	S	K	L	A	A	N	K	-	S	I	C	V	A	Y	Q	G	L	I	P	V	Y	T	D	P	E	-	-	-	-	-	-	-	P	M	V	K
medaka-T1R3				E	Y	G	Q	Q	G	V	Q	Q	F	S	K	K	A	E	D	M	-	G	V	C	V	A	Y	Q	G	L	I	P	I	Y	D	D	P	K	-	-	-	-	-	-	-	P	A	I	Q
spotted gar-T1R3				E	Y	G	K	Q	G	V	L	Q	F	S	M	L	A	A	Q	Q	-	A	I	C	I	A	Y	E	A	L	I	P	I	Y	S	D	P	R	-	-	-	-	-	-	-	E	A	V	D
zebrafish-T1R3				E	Y	G	Q	M	G	Q	Q	Q	F	S	S	M	A	N	D	E	-	S	I	C	V	A	Y	Q	G	L	I	P	V	Y	S	D	P	G	-	-	-	-	-	-	-	P	T	I	Q
gcT1R3				E	Y	G	Q	K	G	Q	Q	Q	F	S	S	M	A	N	E	E	-	S	I	C	V	A	Y	Q	G	L	I	P	V	Y	S	D	P	E	-	-	-	-	-	-	-	P	A	I	K
coelacanth-T1R3				V	F	G	K	T	G	L	Q	E	F	S	K	Q	A	L	R	N	-	N	V	C	I	A	F	Q	D	F	I	P	V	Y	E	T	Q	I	G	-	-	-	-	T	D	Q	A	V	K
alligator-T1R3				E	Y	G	R	E	G	L	S	L	F	T	N	L	A	T	S	Y	-	G	I	C	I	A	Y	E	G	V	I	P	T	D	W	L	D	P	N	-	-	-	-	P	W	D	K	L	D
mouse-T1R3				D	Y	G	R	E	G	L	S	I	F	S	S	L	A	N	A	R	-	G	I	C	I	A	H	E	G	L	V	P	Q	H	D	T	S	G	Q	-	-	-	-	Q	L	G	K	V	L
rat-T1R3				D	Y	G	R	E	G	L	S	I	F	S	G	L	A	N	S	R	-	G	I	C	I	A	H	E	G	L	V	P	Q	H	D	T	S	G	Q	-	-	-	-	Q	L	G	K	V	V
chimpanzee-T1R3				E	Y	G	R	Q	G	L	S	I	F	S	A	L	A	A	A	R	-	G	I	C	I	A	H	E	G	L	V	P	L	P	R	A	D	D	S	-	-	-	-	R	L	G	K	V	Q
human-T1R3				E	Y	G	R	Q	G	L	S	I	F	S	A	L	A	A	A	R	-	G	I	C	I	A	H	E	G	L	V	P	L	P	R	A	D	D	S	-	-	-	-	R	L	G	K	V	Q
dog-T1R3				E	Y	G	R	Q	G	L	S	L	F	S	S	L	A	N	A	R	-	G	I	C	I	A	H	E	G	L	V	P	L	P	H	T	S	S	L	-	-	-	-	R	L	G	T	V	Q
pig-T1R3				E	Y	G	R	Q	G	L	S	L	F	S	N	L	A	N	A	K	-	G	I	C	I	A	H	E	G	L	V	P	L	P	H	A	R	S	P	-	-	-	-	R	L	D	C	T	Q
zebrafish-V2R3				A	Y	G	R	T	G	I	D	L	F	T	A	A	V	T	Q	L	-	G	V	C	V	S	Y	R	I	I	I	P	K	L	P	T	Q	Q	-	-	-	-	-	-	-	-	Q	L	Q
zebrafish-V2R2				D	Y	G	I	Y	A	A	Q	S	F	Q	Q	E	M	Q	R	F	-	K	G	C	V	A	F	S	E	I	V	P	-	Y	D	N	H	R	-	-	-	-	-	-	-	-	D	I	Q
zebrafish-V2R1				D	Y	G	K	Y	G	I	K	R	F	K	E	V	V	E	E	A	-	G	V	C	I	S	F	S	E	T	L	P	K	I	S	N	P	E	-	-	-	-	-	-	-	-	A	I	Q
mouse-T1R2				L	G	N	Q	L	F	F	D	E	Q	G	D	M	P	-	M	L	L	D	I	I	Q	W	Q	W	G	L	S	Q	N	P	F	Q	S	I	A	S	Y	S	P	T	-	-	-	-	-
rat-T1R2				L	G	N	R	L	F	F	D	Q	Q	G	D	M	P	-	M	L	L	D	I	I	Q	W	Q	W	D	L	S	Q	N	P	F	Q	S	I	A	S	Y	S	P	T	-	-	-	-	-
human-T1R2				L	D	H	Q	I	F	F	D	P	Q	G	D	V	A	-	L	H	L	E	I	V	Q	W	Q	W	D	R	S	Q	N	P	F	Q	S	V	A	S	Y	Y	P	L	-	-	-	-	-
chimpanzee-T1R2				L	D	H	Q	I	F	F	D	P	Q	G	D	V	A	-	L	H	L	E	I	V	Q	W	Q	W	D	R	S	Q	N	P	F	Q	S	V	A	S	Y	Y	P	L	-	-	-	-	-
dog-T1R2				L	G	H	N	V	F	F	G	Q	Q	G	D	V	L	-	M	P	M	E	V	I	Q	W	Q	W	D	L	S	Q	N	P	F	Q	S	I	A	S	Y	Y	P	K	-	-	-	-	-
cattle-T1R2				L	G	H	Q	I	F	F	N	E	Q	G	D	L	S	-	L	N	L	E	I	I	Q	W	Q	W	D	L	S	Q	N	P	F	R	S	V	A	S	Y	Q	P	S	-	-	-	-	-
pig-T1R2				L	G	H	Q	I	S	F	N	Q	Q	G	D	M	S	-	I	Q	L	E	V	I	Q	W	L	W	D	L	K	Q	N	P	F	Q	S	V	A	S	Y	Y	P	L	-	-	-	-	-
alligator-T1R2				L	D	N	K	I	R	F	D	E	N	G	D	P	P	-	N	S	F	V	I	V	Q	W	R	W	D	E	D	N	H	P	F	K	K	I	A	Y	Y	S	T	M	-	-	-	-	-
coelacanth-T1R2a				L	G	N	P	I	Y	F	D	E	D	G	N	P	P	-	T	G	F	D	I	V	F	W	D	W	S	K	G	D	V	S	F	K	K	V	G	I	Y	S	P	N	-	-	-	-	-
coelacanth-T1R2b				L	D	H	P	I	Y	F	D	E	N	G	D	L	P	-	I	G	F	E	I	V	F	W	D	W	S	E	G	N	V	S	F	K	K	A	G	M	Y	H	P	N	-	-	-	-	-
stickleback-T1R2a				L	N	Q	S	V	T	F	D	E	N	G	D	P	N	Y	G	S	Y	S	I	V	F	W	N	Q	S	G	D	A	-	-	-	Q	Q	I	G	F	H	N	F	Y	-	-	-	-	P
stickleback-T1R2d				L	N	Q	S	V	T	F	D	E	N	G	D	P	N	Y	G	S	Y	S	I	V	F	W	N	Q	S	G	D	A	-	-	-	Q	E	I	G	F	H	N	F	Y	-	-	-	-	P
stickleback-T1R2c				L	N	Q	S	V	T	F	D	E	N	G	D	P	N	Y	G	S	Y	S	I	V	F	W	N	Q	S	G	D	A	-	-	-	Q	E	I	G	F	H	N	F	Y	-	-	-	-	P
stickleback-T1R2b				L	N	Q	S	V	T	F	D	E	N	G	D	P	N	Y	G	S	Y	S	I	V	F	W	N	Q	S	G	D	A	-	-	-	Q	Q	I	G	F	H	N	F	Y	-	-	-	-	P
stickleback-T1R2h				L	N	Q	S	V	T	F	D	E	N	G	D	P	N	Y	G	S	Y	S	I	V	F	W	N	Q	S	G	D	A	-	-	-	Q	E	I	G	F	H	N	F	Y	-	-	-	-	P
stickleback-T1R2e				L	N	Q	S	V	T	F	D	E	N	G	D	P	N	Y	G	S	Y	S	I	V	F	W	N	Q	S	G	D	A	-	-	-	Q	E	I	G	F	H	N	F	Y	-	-	-	-	P
stickleback-T1R2f				L	N	Q	R	I	Q	F	D	E	K	G	E	P	M	F	G	S	Y	S	I	V	F	W	N	H	S	G	E	A	-	-	-	E	E	I	G	F	Y	R	F	H	-	-	-	-	P
stickleback-T1R2g				L	N	Q	R	I	R	F	D	E	N	G	D	P	T	F	G	F	Y	S	I	V	F	W	N	Q	S	G	D	A	-	-	-	E	E	I	G	F	Y	I	F	H	-	-	-	-	P
tilapia-T1R2c				L	N	Q	N	I	Q	F	D	E	N	G	D	F	K	S	G	S	Y	S	I	V	F	W	N	Q	T	G	D	A	-	-	-	Q	E	I	G	F	Y	S	F	Y	-	-	-	-	P
medaka-T1R2c				L	N	Q	T	V	Q	F	D	D	N	G	D	P	K	F	G	S	V	A	I	V	F	W	N	S	S	G	N	A	-	-	-	E	E	V	G	F	F	S	F	Y	-	-	-	-	P
tilapia-T1R2a				L	N	Q	T	V	Q	F	D	E	N	G	E	P	M	F	G	P	Y	A	I	V	F	W	D	H	D	G	S	I	-	-	-	H	E	V	G	Y	Y	N	F	H	-	-	-	-	G
tilapia-T1R2b				L	N	Q	T	I	Q	F	D	Q	N	G	D	P	M	F	G	S	Y	A	I	V	F	W	D	Q	D	G	S	V	-	-	-	H	E	V	G	F	Y	N	F	H	-	-	-	-	G
medaka-T1R2a				L	N	Q	T	V	Q	F	D	E	N	G	D	P	K	F	G	S	L	S	V	V	F	W	N	S	S	G	N	A	-	-	-	E	E	V	G	S	Y	H	F	Q	-	-	-	-	S
medaka-T1R2b				L	N	R	T	V	L	F	D	E	N	G	V	L	R	S	G	L	F	S	L	V	F	W	N	S	S	G	D	A	-	-	-	E	E	V	G	L	Y	S	F	Y	-	-	-	-	P
fugu-T1R2a				L	N	Q	T	I	Q	F	N	E	Y	G	D	P	K	F	G	S	Y	S	I	V	Y	W	N	A	K	G	I	P	-	-	-	E	E	V	G	F	F	H	F	H	-	-	-	-	P
fugu-T1R2b				L	T	E	R	V	Q	F	D	E	N	G	D	P	R	F	G	S	Y	A	V	L	F	W	N	Q	T	G	D	P	-	-	-	E	N	F	G	T	C	C	F	Y	-	-	-	-	P
cavefish-T1R2a				Q	N	R	Q	I	K	Y	D	A	N	G	D	P	P	-	A	S	Y	A	V	V	L	W	R	P	E	T	D	P	-	F	F	L	T	V	G	T	Y	D	T	Y	-	-	-	-	P
cavefish-T1R2b				N	G	R	Q	V	Q	Y	D	G	N	G	D	P	T	-	V	S	Y	V	V	V	L	W	N	T	Q	G	S	F	S	P	F	K	V	I	G	S	F	E	T	Y	-	-	-	-	P
zebrafish-T1R2.2				N	D	R	Q	V	K	Y	D	A	N	G	D	P	T	-	I	S	F	A	I	I	L	W	H	T	E	T	D	P	P	H	F	D	K	V	G	M	F	D	T	Y	-	-	-	-	P
gcT1R2B				N	G	R	Q	V	K	Y	D	D	N	G	D	P	T	-	V	S	F	S	V	I	R	W	H	T	E	T	N	P	P	R	F	D	M	V	G	R	Y	D	T	Y	-	-	-	-	P
zebrafish-T1R2.1				N	G	R	Q	V	K	Y	D	K	N	Y	D	P	P	-	I	S	Y	A	V	V	L	W	H	T	D	E	N	S	P	Q	F	E	M	V	G	T	Y	D	T	Y	-	-	-	-	P
gcT1R2A				N	G	R	Q	V	K	Y	D	D	N	Y	D	P	T	-	I	S	Y	A	V	V	L	W	H	T	D	V	N	S	P	Q	F	E	M	V	G	T	Y	D	T	Y	-	-	-	-	P
gcT1R2D				N	G	R	Q	V	K	Y	D	D	N	Y	D	S	T	-	I	S	Y	A	V	V	L	W	H	T	D	V	N	P	P	Q	F	E	M	V	G	T	Y	D	T	Y	-	-	-	-	P
gcT1R2E				N	G	R	Q	M	K	Y	D	D	N	Y	D	S	T	-	I	S	Y	A	V	V	L	W	H	T	D	V	N	P	P	Q	F	E	M	V	G	T	Y	D	T	Y	-	-	-	-	P
gcT1R2C				N	G	R	Q	M	K	Y	D	D	N	Y	D	S	T	-	I	S	Y	A	V	V	L	W	H	T	D	V	N	P	P	Q	F	E	M	V	G	T	Y	D	T	Y	-	-	-	-	P
gcT1R2F				S	G	R	Q	V	K	Y	D	D	N	Y	D	P	T	-	I	S	Y	A	V	V	L	W	H	T	D	V	N	P	P	Q	F	E	M	V	G	T	Y	D	T	Y	-	-	-	-	P
spotted gar-T1R2a				Y	G	R	T	I	K	F	D	V	N	G	D	P	I	-	P	S	Y	D	F	V	V	W	D	R	T	S	P	R	-	F	Y	K	K	I	G	S	Y	T	S	D	-	-	-	-	P
spotted gar-T1R2b				Y	G	H	T	I	E	F	D	E	Y	G	D	P	S	-	P	Y	Y	E	I	V	V	W	D	K	T	S	P	E	-	L	F	K	K	I	G	S	Y	S	P	Q	-	-	-	-	T
tilapia-T1R1				E	N	T	S	V	Y	F	D	A	N	G	D	P	P	-	T	G	Y	D	I	V	T	W	I	W	R	G	T	D	W	S	L	R	V	V	G	S	F	T	P	D	P	-	-	-	-
medaka-T1R1				S	N	S	S	V	Y	F	D	A	K	G	D	P	P	-	T	G	Y	D	I	V	S	W	V	W	R	G	T	E	W	S	L	K	V	V	G	S	F	T	P	D	P	-	-	-	-
fugu-T1R1				A	N	S	S	V	Y	F	D	S	N	G	D	P	P	-	T	G	Y	D	I	I	C	W	V	W	H	G	T	E	W	S	V	R	R	V	G	S	F	S	P	N	P	-	-	-	-
gcT1R1				R	N	T	S	F	Y	F	D	E	N	G	D	P	P	-	T	G	Y	D	I	V	T	W	V	W	T	D	G	Q	W	S	L	K	V	V	G	S	Y	S	P	S	P	-	-	-	-
zebrafish-T1R1				R	N	A	S	F	Y	F	D	K	N	G	D	P	P	-	T	G	Y	D	I	V	T	W	E	W	T	N	G	L	W	S	F	K	V	V	G	N	Y	S	P	G	A	-	-	-	-
spotted gar-T1R1				G	S	E	P	V	Y	F	N	E	H	G	D	P	P	-	A	G	Y	D	I	M	A	W	D	W	A	G	G	N	L	S	L	R	L	V	G	M	Y	S	P	D	P	-	-	-	-
coelacanth-T1R1				Y	N	T	T	I	M	F	N	E	N	G	D	P	P	-	G	G	Y	D	L	V	I	W	D	W	T	T	A	Q	W	S	V	K	V	I	G	S	Y	S	L	N	-	-	-	-	-
alligator-T1R1				H	K	N	W	V	Y	F	D	V	N	G	D	P	M	-	T	G	Y	D	L	I	M	W	K	W	T	G	P	A	W	S	F	D	T	I	G	S	F	S	R	N	-	-	-	-	-
rat-T1R1				H	E	N	T	V	A	F	D	D	N	G	D	T	L	-	G	Y	Y	D	I	I	A	W	D	W	N	G	P	E	W	T	F	E	I	I	G	S	A	S	L	S	-	-	-	-	-
mouse-T1R1				H	K	K	T	V	A	F	D	D	K	G	D	P	L	-	G	Y	Y	D	I	I	A	W	D	W	N	G	P	E	W	T	F	E	V	I	G	S	A	S	L	S	-	-	-	-	-
chimpanzee-T1R1				H	K	D	T	V	A	F	N	D	N	G	D	P	L	-	S	S	Y	N	I	I	A	W	D	W	N	G	P	K	W	T	F	T	V	L	G	S	S	T	W	S	-	-	-	-	-
human-T1R1				H	K	D	T	V	A	F	N	D	N	R	D	P	L	-	S	S	Y	N	I	I	A	W	D	W	N	G	P	K	W	T	F	T	V	L	G	S	S	T	W	S	-	-	-	-	-
dog-T1R1				H	E	D	T	V	I	F	N	D	N	G	D	P	L	-	S	G	Y	D	I	I	A	W	D	W	S	G	P	K	W	T	F	R	V	I	G	S	S	T	W	P	-	-	-	-	-
cattle-T1R1				H	K	D	A	V	T	F	N	D	D	G	N	T	L	-	S	N	Y	D	I	I	A	W	D	W	S	G	P	N	W	T	F	R	V	I	G	S	S	S	P	-	-	-	-	-	F
pig-T1R1				H	K	H	T	V	T	F	S	D	S	G	D	S	L	-	S	G	Y	D	I	I	A	W	D	W	S	G	P	K	W	T	F	R	V	I	G	S	S	S	S	S	L	-	-	L	S
shark-T1R4				S	N	E	T	F	Y	F	D	E	T	G	D	G	P	-	S	G	F	D	I	V	T	W	Q	S	Q	G	H	G	I	H	F	Q	T	I	G	S	Y	L	P	L	-	-	-	-	-
shark-T1R6				H	N	R	T	I	N	F	D	A	N	G	N	L	R	-	T	G	Y	N	I	I	I	W	E	N	K	S	S	I	D	P	F	R	V	I	G	S	Y	T	P	N	-	-	-	-	-
shark-T1R5				H	N	T	S	V	Y	F	D	R	N	G	N	P	P	-	M	G	Y	D	I	I	H	W	A	W	N	N	Q	S	V	S	F	R	V	I	G	T	Y	T	S	S	-	-	-	-	-
shark-T1R7				N	G	H	D	I	Y	F	T	P	N	G	D	P	P	-	T	G	Y	D	I	V	N	W	H	W	N	G	K	D	Q	E	P	E	F	R	K	I	G	E	Y	R	A	-	-	-	L
fugu-T1R3				N	G	T	M	L	E	F	D	S	N	G	N	P	N	-	V	G	Y	N	L	I	E	L	I	W	K	N	S	-	-	T	L	E	F	V	E	V	G	S	F	N	-	-	-	-	-
medaka-T1R3				S	N	T	S	L	K	F	D	Q	N	G	N	P	N	-	I	G	Y	S	V	I	Q	R	S	W	E	R	N	-	-	T	H	L	Y	P	S	V	G	S	Y	R	S	-	-	-	-
spotted gar-T1R3				N	N	T	K	V	T	F	D	V	N	G	N	P	S	-	I	G	Y	E	V	L	T	W	R	W	D	R	D	-	-	V	L	R	F	Q	N	I	G	T	Y	E	-	-	-	-	-
zebrafish-T1R3				E	G	V	N	I	Q	F	D	D	E	G	N	P	N	-	F	G	Y	D	F	M	Q	W	I	F	N	D	T	-	-	T	V	T	F	D	V	I	G	Y	F	Y	-	-	-	-	-
gcT1R3				E	G	A	N	F	K	F	D	K	E	G	N	P	N	-	F	G	Y	D	F	M	Q	W	I	F	N	D	T	-	-	T	V	Q	F	D	G	I	G	Y	F	Y	-	-	-	-	-
coelacanth-T1R3				N	N	S	Y	F	Y	Y	D	K	N	G	N	P	N	-	I	G	Y	D	I	L	S	W	T	F	E	K	D	G	K	D	S	G	F	Q	F	I	G	D	F	Q	-	-	-	-	-
alligator-T1R3				H	N	Y	S	F	K	F	D	Q	S	Q	S	T	N	-	M	G	Y	E	I	L	L	W	S	W	Q	N	H	-	-	T	L	H	H	V	S	V	G	K	Y	E	-	-	-	-	-
mouse-T1R3				R	D	L	T	L	Q	F	D	A	E	G	N	V	D	-	M	E	Y	D	L	K	M	W	V	W	Q	S	P	-	-	T	P	V	L	H	T	V	G	T	F	N	-	-	-	-	-
rat-T1R3				R	D	L	T	L	Q	F	D	A	K	G	S	V	D	-	M	E	Y	D	L	K	M	W	V	W	Q	S	P	-	-	T	P	V	L	H	T	V	G	T	F	N	-	-	-	-	-
chimpanzee-T1R3				G	G	L	M	M	R	F	D	S	S	G	N	V	D	-	M	E	Y	D	L	K	L	W	V	W	Q	G	S	-	-	V	P	R	L	H	D	V	G	R	F	N	-	-	-	-	-
human-T1R3				G	G	L	P	L	R	F	D	S	S	G	N	V	D	-	M	E	Y	D	L	K	L	W	V	W	Q	G	S	-	-	V	P	R	L	H	D	V	G	R	F	N	-	-	-	-	-
dog-T1R3				R	G	L	A	L	Q	F	D	A	R	G	N	V	N	-	M	D	Y	D	L	K	L	W	V	W	R	D	L	-	-	K	P	E	L	R	T	V	G	A	F	N	-	-	-	-	-
pig-T1R3				R	G	L	T	L	R	F	D	T	S	G	N	V	D	-	M	D	Y	D	L	K	L	W	V	W	Q	D	L	-	-	M	P	T	L	R	T	V	G	T	F	D	-	-	-	-	-
zebrafish-V2R3				M	F	G	D	L	I	Y	F	D	E	N	G	D	P	V	G	S	Y	D	I	V	N	W	Q	K	G	G	D	D	V	P	V	Q	Y	I	T	V	G	R	F	D	S	S	L	P	K
zebrafish-V2R2				G	F	G	D	H	V	S	F	D	E	N	G	D	A	L	A	I	Y	D	V	M	N	W	H	P	S	-	S	D	G	L	I	V	V	R	T	V	G	V	V	D	E	G	A	S	A
zebrafish-V2R1				P	H	T	G	E	E	L	F	F	T	N	G	E	V	E	G	F	Y	E	L	L	N	W	Q	S	D	-	S	N	G	G	I	T	Y	T	H	I	G	Y	Y	N	S	T	A	A	P
mouse-T1R2				-	-	-	-	-	-	-	-	-	-	-	-	-	-	-	-	-	-	-	-	-	-	-	-	L	P	S	A	Y	G	F	W	M	R	Y	H	G	P	Y	V	F	V	A	F	I	T
rat-T1R2				-	-	-	-	-	-	-	-	-	-	-	-	-	-	-	-	-	-	-	-	-	-	-	-	L	P	S	A	Y	S	F	W	M	R	Y	H	G	P	Y	V	F	V	A	F	I	T
human-T1R2				-	-	-	-	-	-	-	-	-	-	-	-	-	-	-	-	-	-	-	-	-	-	-	-	F	P	R	A	Y	S	Y	W	V	R	Y	Q	G	P	Y	V	S	M	A	F	I	T
chimpanzee-T1R2				-	-	-	-	-	-	-	-	-	-	-	-	-	-	-	-	-	-	-	-	-	-	-	-	F	P	R	A	Y	S	Y	W	V	R	Y	Q	G	P	Y	V	S	M	T	F	I	T
dog-T1R2				-	-	-	-	-	-	-	-	-	-	-	-	-	-	-	-	-	-	-	-	-	-	-	-	L	P	R	A	Y	G	Y	W	V	R	C	H	G	P	Y	V	F	V	A	S	F	M
cattle-T1R2				-	-	-	-	-	-	-	-	-	-	-	-	-	-	-	-	-	-	-	-	-	-	-	-	L	P	R	A	Y	G	C	W	G	R	Y	H	G	P	Y	V	F	V	A	C	V	V
pig-T1R2				-	-	-	-	-	-	-	-	-	-	-	-	-	-	-	-	-	-	-	-	-	-	-	-	L	P	S	A	Y	R	Y	W	V	R	Y	H	G	P	Y	V	F	V	A	S	I	T
alligator-T1R2				-	-	-	-	-	-	-	-	-	-	-	-	-	-	-	-	-	-	-	-	-	-	-	-	L	P	K	A	Y	N	Y	W	T	K	Y	K	G	P	Y	I	F	M	A	V	V	L
coelacanth-T1R2a				-	-	-	-	-	-	-	-	-	-	-	-	-	-	-	-	-	-	-	-	-	-	-	-	L	P	K	A	Y	D	Y	W	V	K	Y	H	G	Q	Y	I	T	V	F	I	I	V
coelacanth-T1R2b				-	-	-	-	-	-	-	-	-	-	-	-	-	-	-	-	-	-	-	-	-	-	-	-	L	P	K	A	Y	D	Y	W	V	K	Y	N	G	Q	Y	I	F	V	S	V	C	F
stickleback-T1R2a				-	-	-	-	-	-	-	-	-	-	-	-	-	-	-	-	-	-	-	-	-	-	-	-	F	P	K	L	H	S	V	W	I	K	Y	H	G	Q	W	L	F	I	T	L	I	F
stickleback-T1R2d				-	-	-	-	-	-	-	-	-	-	-	-	-	-	-	-	-	-	-	-	-	-	-	-	F	P	K	L	H	S	V	W	I	K	Y	H	G	Q	W	L	F	I	T	L	A	F
stickleback-T1R2c				-	-	-	-	-	-	-	-	-	-	-	-	-	-	-	-	-	-	-	-	-	-	-	-	F	P	K	L	H	S	V	W	I	K	Y	H	G	Q	W	L	F	I	T	L	T	F
stickleback-T1R2b				-	-	-	-	-	-	-	-	-	-	-	-	-	-	-	-	-	-	-	-	-	-	-	-	F	P	N	F	H	S	V	W	I	K	Y	H	G	Q	W	L	F	I	T	V	A	F
stickleback-T1R2h				-	-	-	-	-	-	-	-	-	-	-	-	-	-	-	-	-	-	-	-	-	-	-	-	F	P	N	F	H	S	V	W	I	K	Y	H	G	Q	W	L	F	I	T	L	A	F
stickleback-T1R2e				-	-	-	-	-	-	-	-	-	-	-	-	-	-	-	-	-	-	-	-	-	-	-	-	F	P	K	L	H	S	V	W	I	K	Y	H	G	Q	W	L	F	I	T	M	I	F
stickleback-T1R2f				-	-	-	-	-	-	-	-	-	-	-	-	-	-	-	-	-	-	-	-	-	-	-	-	F	P	K	L	H	S	V	W	I	K	Y	H	G	Q	W	L	F	I	T	L	A	F
stickleback-T1R2g				-	-	-	-	-	-	-	-	-	-	-	-	-	-	-	-	-	-	-	-	-	-	-	-	F	P	K	L	H	S	V	W	I	K	Y	H	G	Q	W	L	F	I	T	L	A	F
tilapia-T1R2c				-	-	-	-	-	-	-	-	-	-	-	-	-	-	-	-	-	-	-	-	-	-	-	-	V	P	K	L	Y	S	W	W	M	K	Y	H	G	Q	Q	L	V	I	T	V	A	F
medaka-T1R2c				-	-	-	-	-	-	-	-	-	-	-	-	-	-	-	-	-	-	-	-	-	-	-	-	F	P	K	L	L	S	Y	W	T	K	Y	H	G	H	W	L	I	I	T	V	A	F
tilapia-T1R2a				-	-	-	-	-	-	-	-	-	-	-	-	-	-	-	-	-	-	-	-	-	-	-	-	I	P	K	L	H	S	W	W	M	K	Y	H	G	Q	W	L	F	I	T	V	A	F
tilapia-T1R2b				-	-	-	-	-	-	-	-	-	-	-	-	-	-	-	-	-	-	-	-	-	-	-	-	I	P	K	L	H	S	W	W	M	K	Y	H	G	Q	W	L	F	I	T	V	A	F
medaka-T1R2a				-	-	-	-	-	-	-	-	-	-	-	-	-	-	-	-	-	-	-	-	-	-	-	-	I	P	N	I	H	I	W	W	V	K	Y	H	G	Q	W	L	L	I	S	A	A	F
medaka-T1R2b				-	-	-	-	-	-	-	-	-	-	-	-	-	-	-	-	-	-	-	-	-	-	-	-	F	P	S	L	L	I	W	W	K	K	Y	H	G	Q	W	L	L	I	S	A	A	F
fugu-T1R2a				-	-	-	-	-	-	-	-	-	-	-	-	-	-	-	-	-	-	-	-	-	-	-	-	F	P	Q	A	H	S	W	W	M	K	Y	H	G	Q	W	L	V	I	S	V	T	F
fugu-T1R2b				-	-	-	-	-	-	-	-	-	-	-	-	-	-	-	-	-	-	-	-	-	-	-	-	F	P	Q	A	H	S	W	W	M	K	Y	H	G	Q	W	L	V	I	S	V	T	F
cavefish-T1R2a				-	-	-	-	-	-	-	-	-	-	-	-	-	-	-	-	-	-	-	-	-	-	-	-	F	P	K	I	H	S	W	W	V	K	Y	N	G	Q	W	L	C	L	A	V	Y	S
cavefish-T1R2b				-	-	-	-	-	-	-	-	-	-	-	-	-	-	-	-	-	-	-	-	-	-	-	-	F	P	E	V	Y	K	C	W	V	K	Y	N	G	Q	W	L	L	I	A	V	V	S
zebrafish-T1R2.2				-	-	-	-	-	-	-	-	-	-	-	-	-	-	-	-	-	-	-	-	-	-	-	-	F	P	S	M	H	S	L	W	V	K	H	N	G	Q	W	L	F	V	G	F	F	S
gcT1R2B				-	-	-	-	-	-	-	-	-	-	-	-	-	-	-	-	-	-	-	-	-	-	-	-	F	P	S	V	H	S	L	W	V	K	Y	N	G	Q	W	L	F	V	G	F	F	S
zebrafish-T1R2.1				-	-	-	-	-	-	-	-	-	-	-	-	-	-	-	-	-	-	-	-	-	-	-	-	F	P	R	L	H	S	L	W	V	K	H	N	G	Q	W	L	F	I	A	F	S	S
gcT1R2A				-	-	-	-	-	-	-	-	-	-	-	-	-	-	-	-	-	-	-	-	-	-	-	-	F	P	K	V	H	S	L	W	V	K	H	N	G	Q	W	L	F	I	A	F	S	S
gcT1R2D				-	-	-	-	-	-	-	-	-	-	-	-	-	-	-	-	-	-	-	-	-	-	-	-	F	P	K	V	H	S	L	W	V	K	H	N	G	Q	W	L	F	I	A	F	T	S
gcT1R2E				-	-	-	-	-	-	-	-	-	-	-	-	-	-	-	-	-	-	-	-	-	-	-	-	F	P	K	V	H	S	L	W	V	K	H	N	G	Q	W	L	F	I	A	S	V	S
gcT1R2C				-	-	-	-	-	-	-	-	-	-	-	-	-	-	-	-	-	-	-	-	-	-	-	-	F	P	M	V	H	S	L	W	V	K	H	N	G	Q	W	L	F	I	A	L	V	S
gcT1R2F				-	-	-	-	-	-	-	-	-	-	-	-	-	-	-	-	-	-	-	-	-	-	-	-	F	P	K	V	H	S	L	W	V	K	H	N	G	Q	W	L	F	I	A	L	V	S
spotted gar-T1R2a				-	-	-	-	-	-	-	-	-	-	-	-	-	-	-	-	-	-	-	-	-	-	-	-	L	P	K	A	Y	D	F	W	V	K	H	N	G	Q	W	L	T	I	M	A	C	V
spotted gar-T1R2b				-	-	-	-	-	-	-	-	-	-	-	-	-	-	-	-	-	-	-	-	-	-	-	-	L	P	K	A	Y	D	F	W	V	K	H	N	G	Q	W	L	T	I	M	S	C	V
tilapia-T1R1				-	-	-	-	-	-	-	-	-	-	-	-	-	-	-	-	-	-	-	-	-	-	-	-	L	P	P	A	Y	D	K	W	A	K	K	H	G	P	E	F	T	I	F	L	V	S
medaka-T1R1				-	-	-	-	-	-	-	-	-	-	-	-	-	-	-	-	-	-	-	-	-	-	-	-	L	P	P	A	Y	D	K	W	V	K	K	R	G	P	E	I	T	I	L	L	V	S
fugu-T1R1				-	-	-	-	-	-	-	-	-	-	-	-	-	-	-	-	-	-	-	-	-	-	-	-	L	P	P	A	Y	D	K	W	S	K	K	Q	G	P	E	V	T	I	F	I	V	S
gcT1R1				-	-	-	-	-	-	-	-	-	-	-	-	-	-	-	-	-	-	-	-	-	-	-	-	L	P	R	F	Y	E	T	W	A	R	K	R	G	P	E	M	F	I	L	I	M	T
zebrafish-T1R1				-	-	-	-	-	-	-	-	-	-	-	-	-	-	-	-	-	-	-	-	-	-	-	-	L	P	R	S	Y	E	T	W	A	K	N	R	G	P	E	M	F	I	L	I	T	T
spotted gar-T1R1				-	-	-	-	-	-	-	-	-	-	-	-	-	-	-	-	-	-	-	-	-	-	-	-	L	P	R	A	Y	E	V	W	A	R	K	R	G	P	Q	A	V	I	L	S	S	S
coelacanth-T1R1				-	-	-	-	-	-	-	-	-	-	-	-	-	-	-	-	-	-	-	-	-	-	-	-	L	P	K	V	Y	D	Y	W	V	K	K	N	G	Q	T	V	F	I	I	V	S	F
alligator-T1R1				-	-	-	-	-	-	-	-	-	-	-	-	-	-	-	-	-	-	-	-	-	-	-	-	W	P	A	L	Y	E	T	W	V	K	H	H	G	P	N	L	F	I	G	A	S	T
rat-T1R1				-	-	-	-	-	-	-	-	-	-	-	-	-	-	-	-	-	-	-	-	-	-	-	-	V	P	T	F	Y	R	T	W	A	Q	N	H	G	A	G	L	F	V	I	V	S	S
mouse-T1R1				-	-	-	-	-	-	-	-	-	-	-	-	-	-	-	-	-	-	-	-	-	-	-	-	V	P	T	F	Y	H	T	W	A	Q	N	H	G	A	G	I	F	V	I	V	S	S
chimpanzee-T1R1				-	-	-	-	-	-	-	-	-	-	-	-	-	-	-	-	-	-	-	-	-	-	-	-	V	P	T	F	Y	H	A	W	V	Q	N	H	G	A	G	L	F	V	M	I	S	S
human-T1R1				-	-	-	-	-	-	-	-	-	-	-	-	-	-	-	-	-	-	-	-	-	-	-	-	V	P	T	F	Y	H	A	W	V	Q	N	H	G	A	G	L	F	V	M	I	S	S
dog-T1R1				-	-	-	-	-	-	-	-	-	-	-	-	-	-	-	-	-	-	-	-	-	-	-	-	V	P	T	F	Y	Q	A	W	V	Q	N	H	G	P	R	L	F	V	V	I	S	S
cattle-T1R1				-	-	-	-	-	-	-	-	-	-	-	-	-	-	-	-	-	-	-	-	-	-	-	-	L	P	T	F	F	R	A	W	V	Q	N	R	G	A	G	L	F	V	M	I	S	S
pig-T1R1				-	-	-	-	-	-	-	-	-	-	-	-	-	-	-	-	-	-	-	-	-	-	-	-	M	P	T	F	F	H	A	W	V	Q	N	H	G	A	G	L	F	V	V	I	S	S
shark-T1R4				-	-	-	-	-	-	-	-	-	-	-	-	-	-	-	-	-	-	-	-	-	-	-	-	L	P	R	A	Y	K	F	W	L	R	Y	S	G	P	G	L	F	V	V	L	S	T
shark-T1R6				-	-	-	-	-	-	-	-	-	-	-	-	-	-	-	-	-	-	-	-	-	-	-	-	L	P	K	A	Y	A	Y	W	I	K	Y	N	G	Q	Y	V	F	V	L	L	S	T
shark-T1R5				-	-	-	-	-	-	-	-	-	-	-	-	-	-	-	-	-	-	-	-	-	-	-	-	L	P	R	A	Y	D	Y	W	V	K	Y	G	G	Q	Y	V	F	I	A	A	S	T
shark-T1R7				-	-	-	-	-	-	-	-	-	-	-	-	-	-	-	-	-	-	-	-	-	-	-	-	P	P	T	L	C	P	K	L	I	I	A	S	M	K	Y	L	V	V	A	F	I	I
fugu-T1R3				-	-	-	-	-	-	-	-	-	-	-	-	-	-	-	-	-	-	-	-	-	-	-	-	A	A	S	Y	L	H	-	V	L	R	G	P	G	T	W	L	L	L	L	T	C	C
medaka-T1R3				-	-	-	-	-	-	-	-	-	-	-	-	-	-	-	-	-	-	-	-	-	-	-	-	V	A	P	H	L	R	-	T	L	R	G	P	G	S	W	V	F	V	L	I	C	C
spotted gar-T1R3				-	-	-	-	-	-	-	-	-	-	-	-	-	-	-	-	-	-	-	-	-	-	-	-	T	P	S	R	L	D	-	S	L	R	G	P	G	S	W	M	V	V	L	T	L	C
zebrafish-T1R3				-	-	-	-	-	-	-	-	-	-	-	-	-	-	-	-	-	-	-	-	-	-	-	-	S	S	E	H	L	E	-	N	L	R	G	R	G	S	W	F	V	I	L	G	C	C
gcT1R3				-	-	-	-	-	-	-	-	-	-	-	-	-	-	-	-	-	-	-	-	-	-	-	-	S	P	D	H	L	E	-	N	L	R	G	R	G	S	L	F	V	I	L	G	C	C
coelacanth-T1R3				-	-	-	-	-	-	-	-	-	-	-	-	-	-	-	-	-	-	-	-	-	-	-	-	P	K	S	Y	I	H	-	W	L	S	N	S	G	V	W	V	I	I	S	A	N	L
alligator-T1R3				-	-	-	-	-	-	-	-	-	-	-	-	-	-	-	-	-	-	-	-	-	-	-	-	C	A	R	T	L	L	P	W	V	T	Q	R	R	A	W	I	L	V	A	F	C	F
mouse-T1R3				-	-	-	-	-	-	-	-	-	-	-	-	-	-	-	-	-	-	-	-	-	-	-	-	W	A	N	W	L	C	S	Y	L	R	G	L	W	A	W	L	V	V	L	L	A	T
rat-T1R3				-	-	-	-	-	-	-	-	-	-	-	-	-	-	-	-	-	-	-	-	-	-	-	-	W	A	N	W	L	C	S	Y	L	R	G	P	W	A	W	L	V	V	L	L	A	T
chimpanzee-T1R3				-	-	-	-	-	-	-	-	-	-	-	-	-	-	-	-	-	-	-	-	-	-	-	-	W	A	D	R	L	S	G	C	L	R	G	P	W	A	W	L	V	V	L	L	A	M
human-T1R3				-	-	-	-	-	-	-	-	-	-	-	-	-	-	-	-	-	-	-	-	-	-	-	-	W	A	D	R	L	S	G	C	L	R	G	P	W	A	W	L	V	V	L	L	A	M
dog-T1R3				-	-	-	-	-	-	-	-	-	-	-	-	-	-	-	-	-	-	-	-	-	-	-	-	W	A	D	Q	L	R	R	C	L	Q	G	P	W	A	W	L	L	V	L	L	A	L
pig-T1R3				-	-	-	-	-	-	-	-	-	-	-	-	-	-	-	-	-	-	-	-	-	-	-	-	W	A	D	W	L	C	S	H	L	W	G	P	W	A	W	L	A	V	L	L	A	M
zebrafish-V2R3				-	-	-	-	-	-	-	-	-	-	-	-	-	-	-	-	-	-	-	-	-	-	-	-	-	G	N	N	T	A	R	W	F	R	P	P	Q	Q	R	L	G	V	F	I	C	S
zebrafish-V2R2				-	-	-	-	-	-	-	-	-	-	-	-	-	-	-	-	-	-	-	-	-	-	-	-	-	G	K	S	A	V	K	W	F	G	A	V	Q	Q	R	G	T	V	L	V	L	T
zebrafish-V2R1				A	K	A	A	K	A	A	A	A	A	S	E	Q	S	P	D	T	A	V	F	A	P	A	I	P	Q	K	N	D	V	D	P	I	H	P	R	H	Q	R	A	I	M	I	L	C	T
[truncated: 204 more columns]
