# Supplementary material for: Expansion of sweet taste receptor genes in grass carp (Ctenopharyngodon idellus) coincided with vegetarian adaptation
Source: BMC Evol Biol. 2020 Feb 11;20:25. doi: 10.1186/s12862-020-1590-1 (PMC7014666; doi:10.1186/s12862-020-1590-1)
Supplement: Supplementary file 4 — Additional file 4: Table S3. Gene accession number for Timetree. The T1R2s nucleotide sequences of fishes selected are provided. [file 12862_2020_1590_MOESM4_ESM.xlsx]

## Sheet: Sheet1
Table S3 Gene accession number for Timetree
Gene name	Species	Accession no.	Length (bp)	Sequence
zebrafish-T1R2.1	Danio rerio	NM_001039831	2475	ATGCTTCTTGATAGCAATTACATTTTCCTTTTGGGATTTATTAATAGTTTATTTTTCAATTTTTGTTCCTTAGCATCAGACTTCAGCTTGGAAGGAGATTTCTTATTGGGTGGTCTTTTCCCCTTACATGAAATCGACCAAGTGACCCCCGTTTTTACGCCAGAGACTACTGAATGCTTTAGGTACACTGCCTCACCATCTGGCTTTCAGATGTTGCAAGTAATGAGGTTTGCCGTTGAAGAGATTAATAATTCCAGCACTCTTCTGCCCAATGTTTCCCTGGGCTATGAATTGTTTGACCATTGTTCAAATACTAGGAATTTCGGTTCACTTTTAAGTTTCATCTCAAAAAATGGATCCATTAAACCTAACGTAAAACGCATCAACTATCAATCTGAT…
zebrafish-T1R2.2	Danio rerio	NM_001083856	2469	ATGCTTCCATGTTACTCATTCCTTTTGGCCTTTATTAACGTCGTTTCTTGCTTAGAATCAGAGTTCAGCCTGAAGGGAGATTACTTATTAGGTGGGCTTTTTCCTATACATGAAGGTAAACCTGCAACACATCTGTTCACCCCAGAAGCCATTGAATGTTTCAGATACACTTTCTCAAAATCTGGCTATCAGATGTTGCAAGTGATGAGGTTTGCAGTTGAGGAGATTAACAACTCCACAACTCTTCTTCCCGATGTTTCTCTGGGCTATGAAATCTTTGACCACTGTTCTGACACAAAGAATTTCCCTTCAGTTTTAAGTTTTATCTCAAAAAATGGATCGATAAAACCTAAATTAAAACTCAACAACTACGAACCTGAAGTGATTGCTTTAACAGGG…
medaka-T1R2a	Oryzias latipes	AB200906	2457	ATGAAAGTCTTCCTGACTCTCCTGTATTTGTTTGAGGGTTTCCTGCAGGCTGCAACTCAGAGCACCGTTCAGACCTCAGAGTTTCATCTGAGAGGAGATTATTTGATAGGTGGACTTTTTAACATTCATTATGTCGCCGCAGCTAATTTTCAAAGACCACAAGCCATCGACTGCTCCAGTAAACTTTTCATACTCCCAAATTATCGGAGGTTTCAGCTGATGAGATTCTCTGTGGAGGAAATCAACAACTCCTCCTCCCTCTTGCCCAACATATCTCTTGGCTATCAGATGTTTGACCACTGCTCGGATATACACAGCTTTCCAGGGATTTTCAAACTCCTCTCAGTCAATGACTTGATCCGACCCTGGGAAGACGCTTCCACGGGTTTGCCTAACGCG…
medaka-T1R2b	Oryzias latipes	AB200907	2436	ATGAAACCCTTTCTTGCTTCCCTGTGCCTGCTGGGATTATTTTTGACTCAGTGTAGGTCAGAGTTTAATCTGAAGGGGGATTTTATAATTGGTGGACTTTTTGGTATTCATGATGCCAGTGACACAGTTCATCATGACAGACCCGAAGCCATCAACTGCTCCAGCCATCAGTTTAGTGCCTCGAATTATCGGCGGTTTCAGTTGATGAGATTCTCTGTGGAGGAGATCAACAACTCCACCAGCCTTCTTCCAAATGTGTCCCTTGGTTACGAGATGTTTGATCACTGCTCAGACGCACTCAGCTTTCCTGGAGTTTTTAGGCTCATGTCAGTCAATGGTTCAATCCAACCTTGGGCAGAACCAAACGACAAAGTTTATAAAGTGATAGCAGTGATCGGT…
medaka-T1R2c	Oryzias latipes	AB200908	2454	ATGTTCCACAAAGAGTTTTTTGTTCTTTTGTGTTTTCTGCATGCAGAGACTGAAAGCATCGCTAACTCTGAGTTTAACCTGCAAGGGGACTATCTGCTTGGAGGACTTTTTGATATTCATTATGCAAGTGTTGCTCATTATCGAAACATCCCAGAAGCCGTCATCTGCTCCAGTAATCCTTTTACACTGTCAAGTTACCGGAGGTTTCAGATGATGAGATTCTCAATTGAGGAAATCAATAATTCTACCAGTCTGCTACCCAATGTGACTCTTGGCTATGAAATATTTGACCACTGCTCAGACACAAAGAACTTTCCAGGTATTTTCAGCCTGATGTCTGTTGTTGGTTCGATTCAACCATGGAAAGAATCTGTGAACTTCTCAAAAGTGATTGCAGTA…
fugu-T1R2a	Takifugu rubripes	AB200911	2472	ATGGCCGCCGTGACGATGGGACCCTTTCTTGTTTGCGTTGGCCTGCTGGCGTCTGTTGTCCACGCTGCAGCTCACTGTCACCTCCCCGCCTCAGAGTTTGTGCTACACGGAGACCATCTGATCGGTGGACTTTTTGACCTCTATCACGTCAGCTCCCCGATCCACCACCACAGACCAGAGGCTGTCGACTGCACCAGTCAGAACTTCCTCCTCCCCAATTATCGAAGATTCCAGCTGATGAGGTTCTCGGTGGAGGAAATAAACAACTCCTCGGACCTGCTTCCTGACGTGTCCCTGGGGTATGAGATATTTGACATCTGCTCTGACCTGCAGAGCTTTCCAGGCGTCCTGAAGCAGATCTCGGTTGACGGGTCGGTCCAGGCCTGGGCGGGGTCACAT…
fugu-T1R2b	Takifugu rubripes	AB200912	2448	ATGGGATGTTCTCTGGCTTGCCTGTGTCTCCTGGGATGTGTTCTGTATCCACTGGCTCAGTGCACTGTCCCAGCCTCAGAGTTTAGGCTGGAAGGAGATTATTTGATTGGTGGCCTTTTTGAAATCCATTACGAAGCCTTCCCAACCTTTCATGGCAGACCACAAACCATGGACTGCTCCAGTAAATTCCTCATTTTGTCAAACTATCGAAGGTTTCAGTTGATGAGATTCGCCGTGGCGGAAATCAACAACTCCACGAGCCTCCTGCCAAATGTAACTCTCGGTTATGAGGTGTTTGACCACTGCACGGATGCTCAGAGCTTTTCGGACGTTTTCAAATTACTCTCGGTCAATAATGTGATCCAACCTTGGAACGTACCAAACAAGAATGTGTCCAAA…
coelacanth-T1R2a	Latimeria chalumnae	XM_005986116	2580	ATGCCGTACGTAGCCTTCTTCTCTCTGTGCTGCTTCATTCGGCTCATGGGAACTACCCTGCCTCATGTCCCCACCAAGTTCCAACTCCCGGGAGATTACGTGCTAGGAGGGCTTGTCACGGTCCACGCCAATTCCACTGGTGGGACGCCAGTCTCCAGACTGAAAATCTTTAACTGTGAGGAATGCACACCTATATCTGTTGTTTTTTTTTTTTGTTTCCCCAACTCCAATAGCCTTCAGATTTACTATCCAGGGTATCGTTTTCTCCAAGGCCTGAGATATGCTGTGGAAGAAATTAATAACTCTAGCATTCTGCTGCCGGACGTCTTGCTGGGTTATGAGATATTCGACACTTGCTTTGGCGACGCCATCAACCCCATCCTGCACTTTCTGACCACA…
coelacanth-T1R2b	Latimeria chalumnae	XM_005986117	2382	ATGACCACCAGCCTGGGACACCTAAATTGTCAGAACTACGACGTTTACCTTCCAGGATATCACTATCTCCAAGGGCTGAGATACGCTGTGGAAGAGATCAATAACTCCAGCGTCCTGCTGCCAGACGTCTCGCTGGGCTACGAAATATTCGACACCTGCTTCTCCAGCATCATCAACCCCACCCTGCGCTTTCTCACAGCAAACGCGAGCCGGCGGGTGGAGGTGAGGGAGAAGGTCATGGAGTACCATCCCAGAGTGATAGCTGTGATCGGGCCGGATTCTTCCACAGCAGCTATGACCTCTGCAGAGATATTCAGCTCCTTCCTCATGCCACAGATAAGTTACTACGCTACTACTGATGCCCTCAGTGATAAGCATTATCCTTCCTTCCTCCGCACT…
gcT1R2A	Ctenopharyngodon idellus	KU976430	2493	ATGTTTCACAGTAGCATTTACGTTTTCCTTTTGGGCTTTAGTAATTGTTTCTTTTTCAAAGTTTCTTGGGCAACATCTGAGTTCAGCTTGGAAGGAGATTACTTATTAGGTGGCCTTTTTACTTTACATGAAATTGACCAGGTAGAACCAGTTTTCACCCCCGAGACCACTGAATGTTTCAGGCACAGTTCCTCAAAATCTGGCTATCAGATGTTGCAAGTAATGAGGTTTGCCGTTGAGGAGATTAACAACTCCACCACTCTTCTGCCCAATGTTTCTCTGGGCTATGAAATTTTTGACCATTGTTCTAATACAAAGAATTTCCGTTCAGTCTTAAGTTTTATCTCAAATAACGGATCAATAAAACCTAAAGAAAAACTCAACAACTATCAGCCTAAA…
gcT1R2B	Ctenopharyngodon idellus	KU976431	2499	ATGCTTCTGAGTAGCATTTACTCTTTCCTTTTGGCCTTTATTAATTGTTTCTCTTTCAAAGTTTCTTGCTTAGAATCTGAGTTCAGCTTGAAAGGAGATTACTTATTGGGTGGCCTTTTTGCTTTACATGAAGTTCAACATGCAACACCTCTGTTCTCCCCAGAAGCCATTGAATGTTCCAGATACAGTTTCTCAAAATCTGGCTATCAGATGTTCCAAGTGATGAGGTTTGCTGTTGAGGAAATTAATAACTCCACCACTCTTCTGCCCAATGTTTCTCTGGGCTATGAAATTTTTGACCATTGTTCTGACACAAAGAATTTCGCTTCAGTCTTCAGTTTTATCTCAAAAAATGGATCGATAAAACCCAAAGAAAAACTCAACAACTATCAGCCTAAA…
gcT1R2C	Ctenopharyngodon idellus	KU976432	2493	ATGTGTCTCAGTAGCATTTACATTTTCCTTGTGGGCTTTACTAATTGTTTCTTTTTCAAAGTTTCTTGCTCAAAACATGAGTTCAGTTTGGAAGGAGATTACTTATTGGGTGGCCTTTTCCCTTTACATGAAATTGACCATGTGACACCCCTGTTCTCCCCAGAGACCACTGAATGTTTCAGGCACCATTTCTCAAAATCTGGCTATCAGATGTTGCAAGTAATGAGGTTTGCTGTTGAGGAGATTAACAACTCCACCACTCTTCTGCCCAGTGTTTCTCTGGGCTATGAAATTTTTGACCATTGTTCTGATGCAAAGAATTTCCCTTCAGTCTTAAGTTTTATCTCAAATAATGGATCAATAAAACCTAAAGAAAAACTCAACAACTATCAGCCTAAA…
gcT1R2D	Ctenopharyngodon idellus	KU976433	2487	ATGTGTCTCAGTAGCATTTACATTTTCCTTGTGTGCTTTACTATTTTTTTCAAAGCTTCTTGCTCAAAACATGAGTTCAGTTTGGAAGGAGATTACTTATTGGGTGGCCTTTTCGCTTTACATGAAATTGAACAAGCAACACCCCTGTTCTCCCCAGAGACCACTGAATGTTTCAGGCACCGTTCCTCAAAATCTGGCTATCAGATGATGCAAGTAATGAGGTTTGCTGTTGAGGAGATTAACAACTCCACCACTCTTCTGCCCAATGTTTCTCTGGGTTATGAAATTTTTGACCATTGTTCTGATGCAAATAATTTCCCTTCAGTCTTAAGTTTTATCTCAAATAATGGATCAATAAAACCTAAAGAAAAACTCAACAACTATCAGCCTAAAGTGATT…
gcT1R2E	Ctenopharyngodon idellus	KU976434	2490	ATGCTTCTCAGCATTTACATTTTCCTTGTGGGCTTTACTAATTGTTTCTTTTTCAAAGTTTCTTTCTCAAAATCTGAGTTCAGCTTGGAAGGAGATTACTTATTGGGTGGCCTTTTCCCTTTACATGAAATTGAACAAGCAACACCCCTGTTCTTCCCAGAGACCACTGAATGTTTCAGGCACCGTTCCTCAAAATCTGGCTATCAGATGTTGCAAGTAATGAGGTTTGCTGTTGAGGAGATTAACAACTCCACCACTTTTCTGCCCAGTGTTTCTTTGGGCTATGAAATTTTTGACCATTGTTCTGATACAAATAATTTCCCTTCAGTCTTAAGTTTTATCTCAAATAATGGGTCAATAAAACCTAAAGAAAAACTGAGCAACTATCGGCCTAAAATG…
gcT1R2F	Ctenopharyngodon idellus	KU976435	2493	ATGTGTCTCAGTAGCATTTACATTTTCCTTGTGGGCTTTACTAATTGTTTCTTTTTCAAAGTTTCTTGCTCAAAAAGTGAGTTCAGCTTGGAAGGAGATTACTTATTGGGTGGCCTTTTCGCTTTACATGAAATTGAACAAGCAACACCCCTGTTCTCCCCAGAGACCACTGAATGTTTCAGGCACCGTTCCTCAAAATCTGGCTATCAGATGATGCAAGTAATGAGGTTTGCTGTTGAGGAGATTAACAACTCCACCACTCTTCTGCCCAATGTTTCTCTGGGCTATGAAATTTTTGACCATTGTTCTAATACAAAGAATTTCCCTTCAGTCTTAAGTTTTATCTCAAAGAATGGATCAATAAAACCTAAAGAAAAACTCAACAACTATCAGCCTAAA…
tilapia-T1R2a	Oreochromis niloticus	XM_019349323	2463	ATGACGCACATTGTTGCTTATCTTTGTGTGCTTGGGTCTTTTCTAAATGGCTTTGATCAGTGCACTGTCCCAGAATCTGAGTTTCAACTAGAAGGAGATTATTTGATAGGTGGTCTGTTTGATATTCATCAAGTCAATAGCTCTTTTTATCACCACAGACCAGAAGCCATTGACTGCTCCAGTGCACCTTTTATTCTGTCCAGTTATCGAAGGTTTCAGTTGATGAGATTCTCTGTAGAAGAAATCAACAATTCAACCAAGCTACTGCCAAATGTGTCACTTGGCTATGAAATATTTGACCACTGCACAGATAGTGTGAATTTCCCAGGACCTTTAAACCTAATCGCTGTTAATGGTTTAATCCAACCTCTGGAAGAACCACACAAGAACTTATCCAAA…
tilapia-T1R2b	Oreochromis niloticus	XM_003444871	2460	ATGAAGCATATTCTTGCTTATCTGTGTGCACTGGGGTCTTTTCTACATGGCTTTGATCAATGCACTGTGCCAGATTCTGAGTTTCAGCGAGAAGGAGATTATTTGATAGGTGGACTTTTTAATATTCATCAGGCCAATAGCTCTTTTCATCACTACAGACCTGAAGTCATTGACTGTTCCAGTGCACCTTTTATTCTGTCCAGTTATCGGAGGTTTCAGTTGATGAGATTCTCTGTAGAAGAAATCAGCAATTCTACCAAGCTACTGCCAAATGTGTCTCTTGGCTATGAAATATTTGACCACTGCACAGATACTGTGAGTTTCCCAGGGCCTTTAAACCTAATCTCTGTTAATGGTTTAATCCGGCCTCTGGAAGAACCACACAGGAACTTGTCCAAA…
tilapia-T1R2c	Oreochromis niloticus	XM_003444784	2460	ATGAGGCATTTTCTTACTTCTCTGTATCTGCTGGGAACTTTTTTACATACTTTGACTAAATGCACAATGTCAGCCACAGACTTCCATCTGGATGGAGATTATTTGATTGGTGGACTTTTTAATATTCATTATGCCAGTGGCGGTCTTTATCAAACGAAACCACAGGCCATTGACTGTTCCAGTCAACTATTCAGTCTCTCAGACCATCGGAGATTTCAGATGATGAGATTTGCTGTGGAACAAATTAATAACTCTACCTACATACTGCCAAATGTGTCCCTTGGGTATGACATATTTGACCACTGCTCAGTTACAAAGAACTTCCCAGGAATTTTAAATCTTATCTCAGTAAATGGCCTGATTCAATCTTGGTTTGAACCACTCAAGAATTTTTCCAGA…
stickleback-T1R2a	Gasterosteus aculeatus	ENSGACT00000008663	2535	ATCACTATATATACACTATATATCACTATATATATATTGTTATTTGCATCGGCTCAATGCACCGTCCAAGGCTCAGAGTTTCACCTGGAAGGAGATTATTTGTTGGCTGGACTTTTCAACATTCACCATGATAGTTCTCCTGTTGTACAAGACCGACCAGAAGCCGTCGACTGCTCCAGTAAACCCTTCATTCTTTCAAGTTATCGGAGGTTTCAGTTGATGAGATTCTCTGTAGAGGAAATCAATAACTCCACCGACCTCCTGCCAAATGTGTCTCTCGGATATGAGATATTTGACCACTGCTCAGATATACACAGTTTTCCAGGCATCCTGAAACTTCTCTCAGTTGATGGCTTGATCCAACCTTGGGCTGAACCACCCAAGAATCTGTCCAAAGTC…
stickleback-T1R2b	Gasterosteus aculeatus	ENSGACT00000008656	2466	TTCACCAGCACAATGAAAACCTTCTTTCTTTCTCTGCTTCTCCTGGAGTCTTTTCTACATGAATCGGCTCAATGCACCGTCCAAGCCTCAGAGTTTCACCTGGAAGGAGATTATTTGTTGGCTGGACTTTTCGACATTCACCATGATAGTTCTCCTGTTGTACAAGACCGACCAGAAGCCATTGACTGCTCCAGCAGTAAACCCTTCATTCTTTCAAGTTATCGGAGGTTTCAGTTGATGAGATTCTCTGTAGAGGAAATCAATAACTCCACCGACCTCCTGCCAAATGTGTCTCTTGGATATGAGATATTTGACCACTGCTCAGATATAAACAGTTTTCCAGGCATCCTGAAACTTCTCTCAGTTGATGGCTTGATCCAACCTTGGGCTGAACCACCC…
stickleback-T1R2c	Gasterosteus aculeatus	ENSGACT00000008651	2451	CGCTTCTTTCTTTCTTTGCTTCTCCTGGAGTCTTTTCTACATGAATCGGCTCAATGCACCGTCCAAGGCTCAGAGTTTCACCTGGAAGGAGATTATTTGTTGGCTGGACTTTTCAACATTCACCATGATAGTTCTCCTGTTGTACAAGACCGACCAGAAGCCGTCAACTGCTCCAGTAAACCCTTCCTTCTTTCAAGTTATCGGAGGTTTCAGTTGATGAGATTCTCTGTAGAGGAAATCAATAACTCCACCGACCTCCTGCCAAATGTGTCTCTTGGATATGAGATATTTGACCACTGCTCAGATATACACAGTTTTCCAGGCATCTTGAAACTTCTCTCAGTTGATGGCTTGATCCAACCTTGGGCTGAACCACCCAAGAATCTGTCCAAAGTCATG…
stickleback-T1R2d	Gasterosteus aculeatus	ENSGACT00000008646	2466	ACCTTCTTTCTTTCTCTGCTTCTCCTGGAGTCTTTTCTACATGCATCGGCTCAATGCACCGTCCAAGGCTCAGAGTTTCACCTGGAAGGAGATTATTTGTTGGCTGGACTTTTCGACATTCACCATGATAGTTCTCCTGTTGTACAAGACCTACCAGAAGCCATTGACTGCTCCAGTAAACCCTTCATTCTTTCAAGTTATCGGAGGTTTCAGTTGATGAGATTCTCTGTAGAAGAAATCAATAACTCCACCGACCTCCTGCCAAATGTGTCTCTCGGATATGAGATATTTGACCACTGCTCAGATATACACAGTTTTCCAGGCATCCTGAAACTTCTCTCAGTTGATGGCTTGATCCAACCTTGGGCTGAACCACCCAAGAATCTGTCCAAAGTCATG…
stickleback-T1R2e	Gasterosteus aculeatus	ENSGACT00000008635	2445	ATGCGCTTCAATTTCATTTTTCGCATTGGATTGCTGAACGATGAATCGGCTCAATGCACCGTCCAAGCCTCAGAGTTTCACCTGGAAGGAGATTATTTGTTGGCTGGACTTTTCAACATTCACCATGATAGTTCTCCTGTTGTACAAGACCGACCAGAAGCCGTTGACTGCTCCGGTAAACCCTTCATTCTTTCAAGTTATCGGAGGTTTCAGTTGATGAGATTCTCTGTAGAGGAAATCAATAACTCCACCGACCTCCTGCCAAATGTGTCTCTCGGATATGAGATATTTGACCACTGCTCAGATATACACAGTTTTCCAATCATCTTTAAACTTCTCTCCGTTGATGGCTTGATCCAACCTTGGGCTGAACCACCCAAGAATCTGTCCAAAGTCATG…
stickleback-T1R2f	Gasterosteus aculeatus	ENSGACT00000008627	2457	ACAATGAAACATTTTCTTGCTTCTCTGTCTCTTCTGGGAGCTTTTCTACATTCCTTGGCTCAACGGGCTGTCCCAGCCTCGGAGTTTCTGCTGGAGGGAGATTACGTGTTAGGTGGAATTTTTGATATTCATCGCAGCGTCACTGTTTATCATGACAGACCCAAAGCCATTAACTGCTCCAGTCAACCCTTCATTCTGCCAAGTTATCGCCGGTTTCAGTTGATGAGATTTTCTGTCGAGGAAATCAATAACTCCACCGACCTTCTGCCAAATGTGTCTCTCGGCTATGAGATATTTGACCACTGCTCAGAGGTTCACAATTTTCCAGGCATTTTAAAACTCCTCTCAGCGGACAGCTTGATACAGCCTTGGGCTGAACCACACAAGAATTTGTCCAAA…
stickleback-T1R2g	Gasterosteus aculeatus	ENSGACT00000008620	2475	ATGGAACATTTTCTCGCTTTGCTGAGTCTTTTGGGAGCTTTTCTACATGACTCGATTCAATGCACTGCCCCGGCCTCAGAGTTTCAGCTTGAAGGAGAGTATTTGATTGGTGGACTTTTTGATATTCATCAAAGTGTTCCTGTTTATCACGACAGACCAGAAGCAATCGACTGCTCAAGTCAACCCTTCCTTCTCCCAAATTATCGAATGTTTCAGTTGATGAGATTCGCTGTACAAGAAATCAATAACTCCACCAGCCTCCTGCCGAACGTATCTCTCGGCTATGAGATATTTGATCATTGCTCATCGACACAGAACTTTCCAGATATTTTCAAACTAATCTCAATCAATGGTTTAATCCAACCTTGGGTTGAACCACACTGGCAACAAGCACATAAG…
stickleback-T1R2h	Gasterosteus aculeatus	ENSGACT00000008980	2445	ATTCTTCTGCATTTGGTATTTTTGAGATGCGCTCCTATTTCATGTTTCACATCGGAATCGGCTCAATGCACCGTCCAAGGCTCAGAGTTTCACCTGGAAGGAGATTATTTGTTGGCTGGACTTTTTGACATTCACCATGATAGTTCTCCTGTTGTACAAGACCGACCAGAAGCCATCAACTGCTCCAGTAAACCCTTCATTCATTCAAGTTATCGGAGGTTTCAGTTGATGAGATTCTCTGTAGAGGAAATCAATAACTCCACCGACCTCCTGCCAAATGTGTCTCTCGGATATGAGATATTTGACCACTGCTCAGATATACACAGTTTTCCAGGCATCTTGAAACTTCTCTCAGTTGATGGCTTGATCCAACCTTGGGCTGAACCACCCAAGAATCTG…
spotted_gar-T1R2a	Lepisosteus oculatus	XM_015337079	2277	ATGAGGTTTGCGGTGGAGGAGATCAATAACTCCACATCTCTACTGCCCAATGTGTCGCTCGGCTACGAGATCTTCGACTACTGTTCCGATTCCCATAACCTCCAAGCGGCTTTAGACTTCCTTTCGAAGAAGCTGACCAGAGTTATTCCCGTTGTGGACCGCATAACAGAGTATCTGCCAAAAGTTCTGACAGTGATTGGACCTTTCGGTACCACCGAGAGCCTAGTAATTGCCCCGCTCTTCGGTTCTTACGGTGTTCCAATGATAAGCCCCGGAGCTTCAAGTTTGCGTTTGAGCGACAAAATTAACAATCCTTCGTTTCTGCGGACGATTCCAAGCGATAAAAATCAAGTGCGGGTTATAATACAGCTCCTGAGGAGGTTTAACTGGAATTGGGTT…
spotted_gar-T1R2b	Lepisosteus oculatus	XM_015337086	2502	ATGCAGGGTTCCGACTTTTTCTTTGTGCTTTTGGGTTTGTATTTTCTTCGGATAAACTCGACGTTATGTTGCGAGGACTCAGATTTTAAATTACAGGGGGACTACATTCTTGGAGGACTGTTCCAGATTCACTTCGCGCTCAACGAAGATACGCCGAGCATCCATCCCGAAGACCTGCAGTGCAGTAGATTGAACTTCTTGCCTTCAGGTTATCAACAGCTCCAGGTGATGAGGTTTGCGGTGGAGGAGATCAATAACTCCACCTCTCTACTGCCCAACGTGTCGCTTGGCTATGAGATTTTCGACTACTGTTCCCGAACACAGAACTTCCCGGCTGTGTTTGACCTCCTCTCCACCAACGGATCTGTCCCAGTGCGAAACACGATCAGGGAGTATCAT…
cavefish-T1R2a	Astyanax mexicanus	ENSAMXG00000014366	2487	ATGCTACATTGTGTCCTTTTAGGTTTTCTGTTGAGCTGTGTTGGCTATTTTGTCCCTGAACACAATTGTGAGGCATCAGAGTTTACCTTACAAGGGGACGTGAAAATCGGGGGCATTTTTCCTGTACATTCAGCAGGAGACCTAGTAATCCAAAGTTCACCTGTGGCACTGGAATGCTTAACGCAACCATTTTTAATGCAGGGTTATGAGCTCTTTCAGGTGATGAGGTTTGCTGTAGAAGAAATCAATAACTCCTCCACCCTCCTGCCAAATGTCTCTCTCGGCTATGAGATCTTTGACTTTTGCACAGATGCTCAGAATTTCCCTTCCATCCTAAATTTGGTCTCACATAATGGGCGAATAAAAGTGAGGGGAAATCAGAAGGATAATAGACATAAT…
cavefish-T1R2b	Astyanax mexicanus	ENSAMXG00000014380	2481	ATGCAGTGGCTCGCCTTTTTTCTTCTTCTTTTGAATGTCGCTAACTGGTTCAAGACCTCTTTCTTGGCATCTGAATTCAACCTGCAGGGAGATTATTTGTTGGGTGGATTATTTTCACTAAATATTGTTTTTCACCCAAAACGTCAGTCCTATCCAGTGGCCCTTGAATGTCAAAGGTACCAGTTTGATGAATCTGCTTATCAGATGTTCGAGGTGATGAGGTTTACTGTAGAGGAGATCAACAACTCCTCCACCCTCCTGCCCAACGTATCACTCGGCTATGAGATTTTTGACCACTGCTCAGACACGCAGAATTTCCCCTCTGTTTTTAGTTTCATGTCGCAGAACGGATCAGTTCCAGTGCTACAAAGTTACAACAACTACCAGCCCAAAGTCATT…
