# Supplementary material for: Expansion of sweet taste receptor genes in grass carp (Ctenopharyngodon idellus) coincided with vegetarian adaptation
Source: BMC Evol Biol. 2020 Feb 11;20:25. doi: 10.1186/s12862-020-1590-1 (PMC7014666; doi:10.1186/s12862-020-1590-1)
Supplement: Supplementary file 5 — Additional file 5: Table S4. Amino acid sequence identities of T1R2 of various vertebrates. Amino acid sequence identities of T1R2 of various vertebrates are provided. [file 12862_2020_1590_MOESM5_ESM.xlsx]

## Sheet: Sheet1
Table S4 Amino acid sequence identities of T1R2 of various vertebrates
	fugu-T1R2a	fugu-T1R2b	medaka-T1R2b	medaka-T1R2a	tilapia-T1R2a	tilapia-T1R2b	medaka-T1R2c	tilapia-T1R2c	stickleback-T1R2h	stickleback-T1R2b	stickleback-T1R2e	stickleback-T1R2c	stickleback-T1R2a	stickleback-T1R2d	stickleback-T1R2f	stickleback-T1R2g	spotted_gar-T1R2a	spotted_gar-T1R2b	cavefish-T1R2a	cavefish-T1R2b	zebrafish-T1R2.2	zebrafish-T1R2.1	gcT1R2B	gcT1R2A	gcT1R2E	gcT1R2D	gcT1R2C	gcT1R2F	coelacanth-T1R2a	coelacanth-T1R2b	human-T1R2	rat-T1R2	alligator-T1R2
fugu-T1R2a	100
fugu-T1R2b	71.53	100
medaka-T1R2b	59.93	59.28	100
medaka-T1R2a	62.47	60.12	64.49	100
tilapia-T1R2a	62.11	61.71	60.73	60.7	100
tilapia-T1R2b	61.74	61.4	61.16	60.88	91.76	100
medaka-T1R2c	63.07	62.19	63.04	60.86	64.94	65.4	100
tilapia-T1R2c	62.03	61.89	62.93	62.15	64.48	66.42	63.73	100
stickleback-T1R2h	61.33	60.47	60.02	61.23	62.5	63.33	64.68	63.38	100
stickleback-T1R2b	63.9	62.36	61.8	62.87	65.25	65.69	65.68	65.36	90.39	100
stickleback-T1R2e	63.64	62.64	61.83	62.65	64.9	66.34	65.81	65.77	89.23	90.67	100
stickleback-T1R2c	63.48	62.36	61.8	62.5	64.08	65.69	66.5	65.24	90.22	91.53	92.76	100
stickleback-T1R2a	62.18	61.3	60.49	61.81	63.87	65.36	65.4	65.28	89	90.07	92.39	93.64	100
stickleback-T1R2d	63.65	62.29	61.98	62.67	65.29	66.59	66.42	66.26	89.77	91.78	92.52	94.49	95.72	100
stickleback-T1R2f	65.16	62.16	63.58	63.65	65.03	65.48	64	67.24	74.69	76.96	77.24	77.18	76.23	77.82	100
stickleback-T1R2g	65.28	63.56	62.39	64.3	63.53	65.04	64.79	67.28	72.47	74.51	76.9	74.75	74.66	76.25	79.46	100
spotted_gar-T1R2a	44.61	45.2	43.32	43.88	42.8	43.13	43.61	44.82	42.23	42.03	42.7	42.45	42.4	42.26	43.94	42.26	100
spotted_gar-T1R2b	44.06	44.23	45.43	43.57	44.52	44.31	44.79	45.72	41.9	42.58	42.93	43.07	41.98	42.52	45.1	44.68	60.5	100
cavefish-T1R2a	45.17	46.31	45.43	44.19	45.94	45.9	44.79	46.21	44.5	45.15	45.14	45.15	44.24	44.36	46.45	47.12	45.01	45.76	100
cavefish-T1R2b	45.83	45.26	46.6	44.61	45.35	45.59	46.81	44.68	45.05	45.21	45.94	45.45	44.49	45.03	44.66	45.34	47.28	48.91	52.73	100
zebrafish-T1R2.2	46.05	46.34	46.34	43.46	45.83	46.05	46.67	46.36	45.76	46.11	46.6	45.87	45.81	46.36	45.36	46.79	47.8	48.78	52.74	58.26	100
zebrafish-T1R2.1	43.33	44.42	44.32	42.72	43.74	44.13	43.8	43.89	43.39	43.44	45.02	43.44	43.33	43.75	44.49	45.53	44.86	47.45	50.79	55.84	70.5	100
gcT1R2B	45.84	45.89	46.86	44.5	45.75	45.97	45.47	45.3	46.42	46.2	46.93	45.83	46.21	46.39	45.78	46.58	47.42	49.76	53.08	60.22	80.68	73.82	100
gcT1R2A	44.38	46.01	45.01	43.15	45.62	46.21	45.59	45.18	45.43	45.59	47.17	46.08	46.21	46.51	45.53	46.82	46.49	47.95	52.6	59.01	76	82.42	82.67	100
gcT1R2E	44.43	45.09	43.7	42.23	44.13	44.8	43.87	44.38	43.63	44.05	45.21	44	44.25	44.43	44.12	45.17	46.09	46.56	52.06	57.14	73.81	75.61	78.19	84.7	100
gcT1R2D	45.1	46.49	45.12	42.77	45.09	44.85	44.35	44.55	44.06	44.59	45.44	44.35	44.73	44.91	44.42	45.34	46.49	47.58	52.48	57.82	74.39	75.33	79.25	84.8	91.3	100
gcT1R2C	45.23	46.38	45.13	42.18	45.1	45.48	44.12	44.69	44.69	44.73	45.58	44.85	45.48	45.65	44.55	45.84	46.23	47.71	52.48	57.56	74.06	75.64	79.3	85.2	90.96	91.07	100
gcT1R2F	45.35	46.63	45.25	42.79	45.1	45.48	44.73	45.18	44.32	44.49	45.58	44.73	45.23	45.29	45.41	46.09	46.36	48.07	52.48	57.56	74.54	75.64	79.42	85.32	91.57	92.52	94.22	100
coelacanth-T1R2a	33.25	33.33	34.33	34.57	35.16	34.82	34.16	34.53	33.62	32.92	33.42	33.33	33.09	33	34.57	34.82	39.47	38.95	33.42	35.54	35.19	33.7	33.99	33.99	33.62	33.9	34.23	34.23	100
coelacanth-T1R2b	36.15	35.68	37.04	36.54	39.16	38.31	36.94	36.94	37.52	36.16	37.09	36.59	36.18	36.23	37.78	37.2	41.54	40.91	35.55	37.24	37.76	35.99	37.82	35.84	35.71	36.62	36.62	36.62	54.25	100
human-T1R2	32.51	33.71	32.88	33.08	34.38	34.2	33.58	34.91	33.75	33.46	34.5	33.58	33.58	33.62	34.74	34.2	36.73	36.72	33.66	35.14	33.75	33.21	34.03	33.62	34.6	34.93	34.36	34.11	37.99	40.52	100
rat-T1R2	32.63	33.71	32.25	33.33	34.38	33.71	32.34	35.02	33.12	32.71	33.37	32.96	32.71	33	34	33.09	35.79	35.61	33.66	35.26	33.25	32.72	34.02	33.5	33.01	33.46	33.25	32.76	39.06	40.39	71.04	100
alligator-T1R2	35.53	35.33	34.5	35.7	36.22	36.19	34.95	35.65	33.5	34.25	34.74	34.08	33.96	34.24	35.24	34.83	34.09	35.74	33.5	34.24	34.07	33.09	32.64	33.21	33.58	34.15	34.07	34.19	42.3	42.45	48.26	48.32	100
