# Supplementary material for: Expansion of sweet taste receptor genes in grass carp (Ctenopharyngodon idellus) coincided with vegetarian adaptation
Source: BMC Evol Biol. 2020 Feb 11;20:25. doi: 10.1186/s12862-020-1590-1 (PMC7014666; doi:10.1186/s12862-020-1590-1)
Supplement: Supplementary file 6 — Additional file 6: Table S5. Expression of candidate reference genes analyzed for the tissue panel using geNorm. GeNorm software was used to compute the expression stability values (M) for each gene where a lower M value corresponds to more stable gene expression. [file 12862_2020_1590_MOESM6_ESM.xlsx]

## Sheet: Sheet1
Table S5 Expression of candidate reference genes analyzed for the tissue panel using geNorm
Sample	β-actin	RPL13A	EF1	TUA	GAPDH
Brain	1	0.997422	1.00163	1.00184	0.00204899
Gill filament	0.0626452	0.00564733	0.00481121	0.00124463	4.51747e-05
Gill raker	0.0699028	0.0098462	0.0119896	0.00268058	0.00115815
Tongue	0.0107765	0.0240548	0.0290676	0.000874457	3.66959e-05
Oral epithelium	0.0698304	0.186833	0.122872	0.00516584	0.0566775
Pharyynx	0.0250334	0.0541111	0.0212461	0.00302787	0.0270159
Foregut	0.016176	0.038486	0.0162324	0.00804915	0.00161336
Midgut	0.0197774	0.0396347	0.0130048	0.000862135	0.00187567
Hindgut	0.0236831	0.0313817	0.0147361	0.00124281	0.0006754
Liver	0.186856	0.983439	0.923842	0.154419	1.00338
M < 1.5	2.46486	1.90348	1.88673	2.34442	3.74083
